# Supplementary material for: A new test for autism spectrum disorder: Metabolic data from different cell types
Source: Data Brief. 2021 Nov 23;39:107598. doi: 10.1016/j.dib.2021.107598 (PMC8633810; doi:10.1016/j.dib.2021.107598)
Supplement: Supplementary file 1 [file mmc1.xlsx]

## Sheet: Absorbance Data
	48 hr, 1% FBS, 20,000 Cells
	blood sample date (mm/dd/yyyy)	2015-06-22	2015-06-22	2015-06-22	2015-06-22	2015-06-22	2015-06-22	2015-06-22	2015-06-22	2015-06-22	2015-06-22	2015-06-22	2015-06-22	2015-06-22	2015-06-22	2015-06-22	2015-06-22
	assay date (mm/dd/yyyy)	2015-06-22	2015-06-22	2015-06-22	2015-06-22	2015-06-22	2015-06-22	2015-06-22	2015-06-22	2015-06-22	2015-06-22	2015-06-22	2015-06-22	2015-06-22	2015-06-22	2015-06-22	2015-06-22
well	CMS#	cms18644	cms18644	cms18644	cms18644 Average	cms18645	cms18645	cms18645	cms18645 Average	CMS23662	CMS23662	CMS23662	CMS23662 Average	cms23912	cms23912	cms23912	cms23912 Average
A1	a-D-Glucose	0.981693	0.896963	0.821326	0.899994	1.34848	1.39214	1.3799	1.37351	0.675841	0.456475	0.45093	0.527749	0.918676	0.902189	1.31454	1.04513
B1	Empty	0.022875	0.0323421	0.0293515	0.0281895	0.0510101	0.0271716	0.039672	0.0392846	0.058415	0.0368284	0.0034924	0.0329119	0.0288273	0.0450033	0.0389131	0.0375812
C1	L-Tryptophan	0.397923	0.271698	0.33675	0.335457	0.148282	0.168614	0.141807	0.152901	0.0650192	0.0692736	0.0627173	0.06567	0.0566987	0.0598735	0.0752441	0.0639388
D1	Trp-Gly	0.308396	0.286158	0.260955	0.28517	0.136436	0.115728	0.0879477	0.113371	0.0600605	0.0433502	0.0590018	0.0541375	0.0349216	0.0348611	0.0340513	0.0346113
E1	Trp-Lys	0.283129	0.269798	0.204204	0.252377	0.0935953	0.0840271	0.0747991	0.0841405	0.0415419	0.0799168	0.0707099	0.0640562	0.0427376	0.022974	0.0330065	0.032906
F1	Trp-Ala	0.273938	0.197685	0.102653	0.191425	0.0960454	0.0873697	0.0789323	0.0874491	0.0588205	0.075241	0.0466557	0.0602391	0.0286004	0.0713414	0.0431039	0.0476819
G1	Trp-Arg	0.0922067	0.0674568	0.0911132	0.0835922	0.0282549	0.040485	0.0588365	0.0425255	0.0264841	0.0213225	0.0207716	0.0228594	0.0452162	0.023844	0.0258216	0.0316273
H1	Trp-Leu	0.171583	0.145025	0.156034	0.157547	0.0999592	0.0970391	0.102933	0.099977	0.077981	0.0747404	0.0651351	0.0726188	0.0943949	0.0945881	0.0660837	0.0850222
	Diagnosis				Control				Control				Patient				Patient
	48 hr, 5% FBS, 20,000 Cells
	blood sample date (mm/dd/yyyy)	2015-02-24	2015-02-24	2015-02-24	2015-02-24	2015-02-24	2015-02-24	2015-02-24	2015-02-24	2015-02-24	2015-02-24	2015-02-24	2015-02-24	2015-02-24	2015-02-24	2015-02-24	2015-02-24
	assay date (mm/dd/yyyy)	2015-02-24	2015-02-24	2015-02-24	2015-02-24	2015-02-24	2015-02-24	2015-02-24	2015-02-24	2015-02-24	2015-02-24	2015-02-24	2015-02-24	2015-02-24	2015-02-24	2015-02-24	2015-02-24
well	CMS#	cms18644	cms18644	cms18644	cms18644 Average	cms18645	cms18645	cms18645	cms18645 Average	CMS23662	CMS23662	CMS23662	CMS23662 Average	cms23912	cms23912	cms23912	cms23912 Average
A1	a-D-Glucose	1.08964	1.52649	1.40719	1.34111	1.69105	1.7067	1.70482	1.70085	1.68204	1.58136	1.58153	1.61498	1.65879	1.68481	1.65392	1.66584
B1	Empty	0.23968	0.29476	0.246684	0.260375	0.292779	0.301248	0.314794	0.30294	0.287085	0.258853	0.275531	0.273823	0.273304	0.29971	0.290779	0.287931
C1	L-Tryptophan	0.349645	0.314345	0.324874	0.329621	0.40019	0.410107	0.451558	0.420618	0.314347	0.334032	0.359197	0.335859	0.329132	0.343256	0.334682	0.33569
D1	Trp-Gly	0.295178	0.287181	0.271402	0.284587	0.333789	0.338797	0.367593	0.346726	0.330592	0.298575	0.309737	0.312968	0.27839	0.310172	0.291458	0.29334
E1	Trp-Lys	0.29951	0.290804	0.278735	0.289683	0.386172	0.384646	0.381975	0.384264	0.262348	0.283464	0.289826	0.278546	0.290776	0.308838	0.318175	0.30593
F1	Trp-Ala	0.288728	0.309588	0.282642	0.293653	0.399152	0.408531	0.439199	0.415627	0.370108	0.29429	0.298755	0.321051	0.329598	0.360372	0.33504	0.34167
G1	Trp-Arg	0.158526	0.202047	0.182426	0.181	0.26086	0.298646	0.308192	0.289233	0.216184	0.219052	0.234281	0.223172	0.214589	0.188417	0.228263	0.210423
H1	Trp-Leu	0.218704	0.237359	0.215985	0.224016	0.409333	0.438047	0.402978	0.416786	0.292099	0.285875	0.303954	0.293976	0.34995	0.360422	0.326142	0.345505
	Diagnosis				Control				Control				Patient				Patient
	48 hr, 5% FBS, 40,000 Cells
	blood sample date (mm/dd/yyyy)	2015-02-24	2015-02-24	2015-02-24	2015-02-24	2015-02-24	2015-02-24	2015-02-24	2015-02-24	2015-02-24	2015-02-24	2015-02-24	2015-02-24	2015-02-24	2015-02-24	2015-02-24	2015-02-24
	assay date (mm/dd/yyyy)	2015-02-24	2015-02-24	2015-02-24	2015-02-24	2015-02-24	2015-02-24	2015-02-24	2015-02-24	2015-02-24	2015-02-24	2015-02-24	2015-02-24	2015-02-24	2015-02-24	2015-02-24	2015-02-24
well	CMS#	cms18644	cms18644	cms18644	cms18644 Average	cms18645	cms18645	cms18645	cms18645 Average	CMS23662	CMS23662	CMS23662	CMS23662 Average	cms23912	cms23912	cms23912	cms23912 Average
A1	a-D-Glucose	1.01368	0.973804	0.934167	0.973883	1.34782	1.56656	1.72105	1.54515	1.71679	1.66822	1.73094	1.70531	1.4168	1.2881	1.58942	1.43144
B1	Empty	0.250356	0.282365	0.285641	0.272787	0.321314	0.298789	0.333304	0.317803	0.287418	0.285801	0.271236	0.281485	0.286547	0.298946	0.284836	0.29011
C1	L-Tryptophan	0.459642	0.430524	0.44763	0.445932	0.470081	0.473321	0.499764	0.481055	0.397057	0.415291	0.413453	0.4086	0.397958	0.372913	0.376388	0.38242
D1	Trp-Gly	0.470555	0.391308	0.379718	0.413861	0.37944	0.396444	0.395734	0.390539	0.368513	0.353586	0.353219	0.358439	0.348473	0.339906	0.320689	0.336356
E1	Trp-Lys	0.427001	0.384656	0.385895	0.399184	0.415478	0.42231	0.42455	0.420779	0.358229	0.363535	0.349264	0.357009	0.366127	0.343421	0.350377	0.353309
F1	Trp-Ala	0.418555	0.396709	0.436331	0.417198	0.398916	0.40995	0.448608	0.419158	0.4121	0.382797	0.376541	0.39048	0.370076	0.393663	0.384475	0.382738
G1	Trp-Arg	0.271317	0.295852	0.222332	0.263167	0.337793	0.332029	0.302377	0.324066	0.262489	0.245279	0.245997	0.251255	0.305685	0.291452	0.288359	0.295165
H1	Trp-Leu	0.452006	0.412023	0.424462	0.429497	0.472359	0.464562	0.487445	0.474789	0.404495	0.389256	0.382294	0.392015	0.411949	0.408555	0.412353	0.410953
	Diagnosis				Control				Control				Patient				Patient
	48 hr, 5% FBS, 40,000 Cells
	blood sample date (mm/dd/yyyy)	2015-04-27	2015-04-27	2015-04-27	2015-04-27	2015-04-27	2015-04-27	2015-04-27	2015-04-27	2015-04-27	2015-04-27	2015-04-27	2015-04-27	2015-04-27	2015-04-27	2015-04-27	2015-04-27
	assay date (mm/dd/yyyy)	2015-04-27	2015-04-27	2015-04-27	2015-04-27	2015-04-27	2015-04-27	2015-04-27	2015-04-27	2015-04-27	2015-04-27	2015-04-27	2015-04-27	2015-04-27	2015-04-27	2015-04-27	2015-04-27
well	CMS#	cms18644	cms18644	cms18644	cms18644 Average	cms18645	cms18645	cms18645	cms18645 Average	CMS23662	CMS23662	CMS23662	CMS23662 Average	cms23912	cms23912	cms23912	cms23912 Average
A1	a-D-Glucose	1.00474	0.774156	0.812093	0.863662	1.41431	1.46898	1.50053	1.46127	1.39871	1.42341	1.40051	1.40754	1.4053	1.14822	1.32781	1.29378
B1	Empty	0.162696	0.194796	0.166194	0.174562	0.198415	0.172593	0.198729	0.189913	0.173769	0.1873	0.17961	0.180227	0.173478	0.184222	0.182026	0.179908
C1	L-Tryptophan	0.243105	0.244184	0.271009	0.252766	0.250438	0.258946	0.256981	0.255455	0.193749	0.208285	0.235485	0.212506	0.221983	0.213184	0.242686	0.225951
D1	Trp-Gly	0.342461	0.242228	0.248568	0.277752	0.294938	0.296312	0.299597	0.296949	0.266053	0.296785	0.224841	0.26256	0.286143	0.224257	0.236997	0.249132
E1	Trp-Lys	0.241754	0.202947	0.222231	0.22231	0.254165	0.251311	0.261493	0.255657	0.163615	0.297658	0.212889	0.224721	0.201031	0.27357	0.24181	0.238804
F1	Trp-Ala	0.268185	0.226629	0.249872	0.248229	0.279238	0.285605	0.27334	0.279394	0.209418	0.209962	0.212552	0.210644	0.218663	0.233954	0.264941	0.239186
G1	Trp-Arg	0.171488	0.165615	0.161457	0.166187	0.153171	0.181905	0.176738	0.170605	0.145064	0.155981	0.220681	0.173909	0.140021	0.160762	0.182337	0.16104
H1	Trp-Leu	0.261916	0.266427	0.270214	0.266186	0.262674	0.285762	0.290712	0.279716	0.248329	0.34579	0.222129	0.272082	0.229389	0.247109	0.262675	0.246391
	Diagnosis				Control				Control				Patient				Patient
	48 hr, 1% FBS, 40,000 Cells
	blood sample date (mm/dd/yyyy)	2015-06-22	2015-06-22	2015-06-22	2015-06-22	2015-06-22	2015-06-22	2015-06-22	2015-06-22	2015-06-22	2015-06-22	2015-06-22	2015-06-22	2015-06-22	2015-06-22	2015-06-22	2015-06-22
	assay date (mm/dd/yyyy)	2015-06-22	2015-06-22	2015-06-22	2015-06-22	2015-06-22	2015-06-22	2015-06-22	2015-06-22	2015-06-22	2015-06-22	2015-06-22	2015-06-22	2015-06-22	2015-06-22	2015-06-22	2015-06-22
well	CMS#	cms18644	cms18644	cms18644	cms18644 Average	cms18645	cms18645	cms18645	cms18645 Average	CMS23662	CMS23662	CMS23662	CMS23662 Average	cms23912	cms23912	cms23912	cms23912 Average
A1	a-D-Glucose	0.686113	0.719184	0.784498	0.729932	1.0832	1.0457	1.08748	1.07213	0.927393	0.769916	0.765337	0.820882	0.664761	0.603189	0.591258	0.619736
B1	Empty	0.120171	0.107443	0.112834	0.113483	0.0898452	0.0715083	0.0759138	0.0790891	0.0790604	0.0572071	0.0491282	0.0617986	0.0672799	0.0491727	0.0547312	0.0570613
C1	L-Tryptophan	0.502702	0.361979	0.472079	0.445587	0.217369	0.239304	0.183919	0.213531	0.237376	0.232344	0.198407	0.222709	0.207751	0.208679	0.28918	0.235203
D1	Trp-Gly	0.287351	0.237196	0.241982	0.25551	0.207386	0.195174	0.143729	0.182096	0.225199	0.17675	0.165786	0.189245	0.184595	0.199984	0.193475	0.192685
E1	Trp-Lys	0.239009	0.222924	0.150825	0.204253	0.139863	0.175285	0.105109	0.140086	0.154214	0.159844	0.151549	0.155203	0.150124	0.0974683	0.134111	0.127234
F1	Trp-Ala	0.232421	0.185047	0.162768	0.193412	0.170191	0.121108	0.155302	0.148867	0.173029	0.164842	0.102838	0.146903	0.0927591	0.108227	0.0944191	0.0984683
G1	Trp-Arg	0.168823	0.197249	0.134566	0.16688	0.0586368	0.0591858	0.053731	0.0571845	0.0629021	0.0944328	0.0679447	0.0750932	0.0552072	0.0683242	0.0533413	0.0589576
H1	Trp-Leu	0.174888	0.207627	0.231281	0.204599	0.17201	0.168557	0.167594	0.169387	0.16869	0.172873	0.178998	0.17352	0.189315	0.173641	0.105585	0.15618
	Diagnosis				Control				Control				Patient				Patient
	72 hr, 1% FBS, 20,000 Cells
		2015-03-23	2015-03-23	2015-03-23	2015-03-23	2015-03-23	2015-03-23	2015-03-23	2015-03-23	2015-03-23	2015-03-23	2015-03-23	2015-03-23	2015-03-23	2015-03-23	2015-03-23	2015-03-23
		2015-03-23	2015-03-23	2015-03-23	2015-03-23	2015-03-23	2015-03-23	2015-03-23	2015-03-23	2015-03-23	2015-03-23	2015-03-23	2015-03-23	2015-03-23	2015-03-23	2015-03-23	2015-03-23
well	CMS#	cms18644	cms18644	cms18644	cms18644 Average	cms18645	cms18645	cms18645	cms18645 Average	cms23662	cms23662	cms23662	cms23662 Average	cms23912	cms23912	cms23912	cms23912 Average
A1	a-D-Glucose	0.437311	0.386488	0.380968	0.401589	0.981197	1.10855	1.08642	1.05872	1.09163	1.06143	1.16703	1.10669	1.23716	1.22653	1.32199	1.2619
B1	Empty	0.0586165	0.0692777	0.0453475	0.0577472	0.0440653	0.0326869	0.0390549	0.0386024	0.036998	0.0337435	0.0356292	0.0354569	0.0305691	0.0309932	0.0301446	0.030569
C1	L-Tryptophan	0.357494	0.233428	0.218146	0.269689	0.123373	0.156838	0.291196	0.190469	0.0892278	0.0711068	0.117889	0.0927412	0.0573768	0.114581	0.138737	0.103565
D1	Trp-Gly	0.205948	0.186278	0.167434	0.186554	0.216651	0.207674	0.112292	0.178872	0.0753585	0.060579	0.0492621	0.0617332	0.0378207	0.093204	0.0480999	0.0597082
E1	Trp-Lys	0.145048	0.197343	0.166393	0.169595	0.341151	0.120989	0.121896	0.194679	0.167947	0.148341	0.0737131	0.13	0.0840616	0.118767	0.0623205	0.0883829
F1	Trp-Ala	0.18606	0.217925	0.313972	0.239319	0.249845	0.179164	0.124129	0.18438	0.199474	0.094245	0.0909367	0.128218	0.195556	0.0909585	0.0702566	0.118924
G1	Trp-Arg	0.0746618	0.0738454	0.0851983	0.0779018	0.0912917	0.0436528	0.0419444	0.058963	0.129653	0.0607872	0.152464	0.114301	0.0518668	0.0541987	0.10036	0.0688084
H1	Trp-Leu	0.172658	0.195362	0.186071	0.184697	0.254266	0.11914	0.123939	0.165782	0.161439	0.242642	0.263359	0.22248	0.121402	0.129017	0.138037	0.129485
	Diagnosis				Control				Control				Patient				Patient
	72 hr, 5% FBS, 20,000 Cells
		2015-03-23	2015-03-23	2015-03-23	2015-03-23	2015-03-23	2015-03-23	2015-03-23	2015-03-23	2015-03-23	2015-03-23	2015-03-23	2015-03-23	2015-03-23	2015-03-23	2015-03-23	2015-03-23
		2015-03-23	2015-03-23	2015-03-23	2015-03-23	2015-03-23	2015-03-23	2015-03-23	2015-03-23	2015-03-23	2015-03-23	2015-03-23	2015-03-23	2015-03-23	2015-03-23	2015-03-23	2015-03-23
well	CMS#	cms18644	cms18644	cms18644	cms18644 Average	cms18645	cms18645	cms18645	cms18645 Average	cms23662	cms23662	cms23662	cms23662 Average	cms23912	cms23912	cms23912	cms23912 Average
A1	a-D-Glucose	1.08567	0.879957	0.678224	0.881284	1.53256	1.58487	1.42268	1.51337	1.28177	1.35903	1.47066	1.37049	1.39629	1.46996	1.46288	1.44304
B1	Empty	0.190311	0.158809	0.148478	0.165866	0.251045	0.236561	0.100553	0.196053	0.13051	0.13412	0.12755	0.130727	0.134519	0.126165	0.0564658	0.105717
C1	L-Tryptophan	0.42426	0.435074	0.361016	0.406783	0.566199	0.557462	0.295761	0.473141	0.236406	0.239447	0.20401	0.226621	0.236765	0.115157	0.0834062	0.145109
D1	Trp-Gly	0.379604	0.380443	0.342925	0.367657	0.55953	0.536992	0.359588	0.48537	0.253242	0.227176	0.174067	0.218161	0.169384	0.112893	0.0696603	0.117312
E1	Trp-Lys	0.352227	0.382701	0.328427	0.354452	0.586528	0.547745	0.414295	0.516189	0.231325	0.19549	0.191959	0.206258	0.279804	0.248997	0.177493	0.235431
F1	Trp-Ala	0.395917	0.472093	0.360727	0.409579	0.333558	0.477476	0.513483	0.441506	0.265963	0.203525	0.19813	0.222539	0.376593	0.370105	0.330008	0.358902
G1	Trp-Arg	0.214492	0.224844	0.179997	0.206445	0.114068	0.146445	0.151408	0.137307	0.094903	0.107572	0.103586	0.10202	0.31337	0.279689	0.309125	0.300728
H1	Trp-Leu	0.371363	0.369414	0.393732	0.37817	0.193547	0.168741	0.159525	0.173938	0.196017	0.148802	0.168497	0.171106	0.36339	0.377201	0.371794	0.370795
	Diagnosis				Control				Control				Patient				Patient
	72 hr, 5% FBS, 40,000 Cells
	blood sample date (mm/dd/yyyy)	2015-06-22	2015-06-22	2015-06-22	2015-06-22	2015-06-22	2015-06-22	2015-06-22	2015-06-22	2015-06-22	2015-06-22	2015-06-22	2015-06-22	2015-06-22	2015-06-22	2015-06-22	2015-06-22
	assay date (mm/dd/yyyy)	2015-06-22	2015-06-22	2015-06-22	2015-06-22	2015-06-22	2015-06-22	2015-06-22	2015-06-22	2015-06-22	2015-06-22	2015-06-22	2015-06-22	2015-06-22	2015-06-22	2015-06-22	2015-06-22
well	CMS#	cms18644	cms18644	cms18644	cms18644 Average	cms18645	cms18645	cms18645	cms18645 Average	CMS23662	CMS23662	CMS23662	CMS23662 Average	cms23912	cms23912	cms23912	cms23912 Average
A1	a-D-Glucose	0.489738	0.490813	0.43908	0.47321	0.655946	0.660357	0.693544	0.669949	0.603562	0.575071	0.619714	0.599449	0.448548	0.464547	0.655905	0.523
B1	Empty	0.114491	0.0871468	0.131351	0.110996	0.094923	0.083856	0.092778	0.090519	0.0787955	0.0802308	0.0686219	0.0758827	0.0759837	0.074059	0.0967006	0.0822478
C1	L-Tryptophan	0.397071	0.361318	0.374128	0.377505	0.207116	0.211539	0.266864	0.228507	0.219043	0.219302	0.254761	0.231035	0.17105	0.167556	0.19543	0.178012
D1	Trp-Gly	0.284984	0.268217	0.265181	0.272794	0.149941	0.199945	0.157804	0.16923	0.225684	0.206419	0.183203	0.205102	0.16966	0.196787	0.134674	0.167041
E1	Trp-Lys	0.274242	0.230317	0.241165	0.248575	0.188244	0.212742	0.196076	0.199021	0.154984	0.214011	0.209944	0.19298	0.121636	0.126525	0.16709	0.138417
F1	Trp-Ala	0.319218	0.249963	0.274466	0.281216	0.192116	0.18972	0.18558	0.189138	0.219645	0.255715	0.189816	0.221725	0.138347	0.152789	0.198804	0.163313
G1	Trp-Arg	0.173554	0.14075	0.139703	0.151336	0.0921733	0.0999212	0.0998882	0.0973276	0.091503	0.104534	0.106903	0.10098	0.0748267	0.0815044	0.10112	0.085817
H1	Trp-Leu	0.326848	0.31241	0.312589	0.317282	0.200142	0.204946	0.211758	0.205615	0.182248	0.19393	0.182884	0.186354	0.170903	0.152864	0.173458	0.165742
	Diagnosis				Control				Control				Patient				Patient
	72 hr, 1% FBS, 40,000 Cells
	blood sample date (mm/dd/yyyy)	2015-06-22	2015-06-22	2015-06-22	2015-06-22	2015-06-22	2015-06-22	2015-06-22	2015-06-22	2015-06-22	2015-06-22	2015-06-22	2015-06-22	2015-06-22	2015-06-22	2015-06-22	2015-06-22
	assay date (mm/dd/yyyy)	2015-06-22	2015-06-22	2015-06-22	2015-06-22	2015-06-22	2015-06-22	2015-06-22	2015-06-22	2015-06-22	2015-06-22	2015-06-22	2015-06-22	2015-06-22	2015-06-22	2015-06-22	2015-06-22
well	CMS#	cms18644	cms18644	cms18644	cms18644 Average	cms18645	cms18645	cms18645	cms18645 Average	CMS23662	CMS23662	CMS23662	CMS23662 Average	cms23912	cms23912	cms23912	cms23912 Average
A1	a-D-Glucose	0.62234	0.52888	0.283007	0.478076	0.386714	0.346278	0.397048	0.37668	0.430649	0.406522	0.391168	0.409446	0.323903	0.325161	0.348607	0.332557
B1	Empty	0.0913395	0.0644324	0.0507803	0.0688507	0.0394271	0.0317817	0.0428967	0.0380352	0.0592206	0.0368571	0.0392836	0.0451204	0.0372093	0.0395934	0.0453275	0.0407101
C1	L-Tryptophan	0.353384	0.530047	0.437479	0.440304	0.153638	0.207894	0.221327	0.194286	0.0978038	0.118068	0.100589	0.105487	0.0948283	0.0931915	0.104972	0.097664
D1	Trp-Gly	0.281589	0.344441	0.325432	0.317154	0.186907	0.161662	0.109898	0.152822	0.0805437	0.0753047	0.0800222	0.0786235	0.0643086	0.0564931	0.0589036	0.0599018
E1	Trp-Lys	0.148178	0.15425	0.214971	0.172466	0.111221	0.101407	0.094329	0.102319	0.0400326	0.0519427	0.0404865	0.0441539	0.0413531	0.0406427	0.0490483	0.0436814
F1	Trp-Ala	0.307388	0.166375	0.269967	0.24791	0.198349	0.0901238	0.135844	0.141439	0.0556188	0.0363089	0.032478	0.0414686	0.0268548	0.0304028	0.0383511	0.0318696
G1	Trp-Arg	0.21682	0.109102	0.196724	0.174215	0.0462866	0.049805	0.0601085	0.0520667	0.0201348	0.02677	0.0171277	0.0213442	0.011411	0.0091935	0.0185743	0.0130596
H1	Trp-Leu	0.185631	0.177552	0.198554	0.187246	0.0929966	0.0952527	0.168013	0.118754	0.0689024	0.0815399	0.0372955	0.0625793	0.0772728	0.0375285	0.053772	0.0561911
	Diagnosis				Control				Control				Patient				Patient
	48 hr, 5% FBS, 10,000 Cells
	blood sample date (mm/dd/yyyy)	2015-06-22	2015-06-22	2015-06-22	2015-06-22	2015-06-22	2015-06-22	2015-06-22	2015-06-22	2015-06-22	2015-06-22	2015-06-22	2015-06-22	2015-06-22	2015-06-22	2015-06-22	2015-06-22
	assay date (mm/dd/yyyy)	2015-06-22	2015-06-22	2015-06-22	2015-06-22	2015-06-22	2015-06-22	2015-06-22	2015-06-22	2015-06-22	2015-06-22	2015-06-22	2015-06-22	2015-06-22	2015-06-22	2015-06-22	2015-06-22
well	CMS#	cms18644	cms18644	cms18644	cms18644 Average	cms18645	cms18645	cms18645	cms18645 Average	CMS23662	CMS23662	CMS23662	CMS23662 Average	cms23912	cms23912	cms23912	cms23912 Average
A1	a-D-Glucose	0.762816	0.67099	0.804494	0.7461	0.919375	0.463762	1.34592	0.909686	1.08271	1.18959	1.12469	1.13233	1.28422	1.23741	1.16102	1.22755
B1	Empty	0.159644	0.144406	0.13486	0.146303	0.227784	0.104601	0.454775	0.262387	0.19684	0.184995	0.187681	0.189839	0.194799	0.20292	0.155021	0.184247
C1	L-Tryptophan	0.570196	0.598627	0.598553	0.589125	0.729049	0.514684	0.770193	0.671309	0.235159	0.266099	0.257999	0.253086	0.280115	0.303073	0.336488	0.306559
D1	Trp-Gly	0.332268	0.274507	0.234268	0.280348	0.315832	0.213864	0.26533	0.265009	0.208835	0.214846	0.226583	0.216754	0.220879	0.259778	0.264028	0.248228
E1	Trp-Lys	0.359514	0.214724	0.24391	0.272716	0.35784	0.278322	0.193224	0.276462	0.215068	0.235848	0.230564	0.22716	0.236725	0.261163	0.29234	0.26341
F1	Trp-Ala	0.325768	0.231397	0.242472	0.266546	0.328619	0.260434	0.198965	0.262673	0.237512	0.225952	0.227689	0.230384	0.237161	0.24077	0.271662	0.249865
G1	Trp-Arg	0.187414	0.154731	0.151201	0.164449	0.181308	0.217534	0.0737064	0.157516	0.156851	0.155544	0.14838	0.153592	0.172671	0.171689	0.169415	0.171259
H1	Trp-Leu	0.268518	0.270083	0.258309	0.265637	0.365941	0.384765	0.162588	0.304431	0.254882	0.233312	0.233168	0.240454	0.273083	0.276809	0.283876	0.277923
	Diagnosis				Control				Control				Patient				Patient
	48 hr, 1% FBS, 10,000 Cells
	blood sample date (mm/dd/yyyy)	2015-06-22	2015-06-22	2015-06-22	2015-06-22	2015-06-22	2015-06-22	2015-06-22	2015-06-22	2015-06-22	2015-06-22	2015-06-22	2015-06-22	2015-06-22	2015-06-22	2015-06-22	2015-06-22
	assay date (mm/dd/yyyy)	2015-06-22	2015-06-22	2015-06-22	2015-06-22	2015-06-22	2015-06-22	2015-06-22	2015-06-22	2015-06-22	2015-06-22	2015-06-22	2015-06-22	2015-06-22	2015-06-22	2015-06-22	2015-06-22
well	CMS#	cms18644	cms18644	cms18644	cms18644 Average	cms18645	cms18645	cms18645	cms18645 Average	CMS23662	CMS23662	CMS23662	CMS23662 Average	cms23912	cms23912	cms23912	cms23912 Average
A1	a-D-Glucose	0.587932	0.182049	0.357604	0.375862	1.43726	1.37008	1.38172	1.39635	0.79022	0.777908	0.746453	0.771527	1.35092	1.47539	0.98713	1.27115
B1	Empty	0.0126473	0.0293773	0.0366953	0.02624	0.0447919	0.0305436	0.0328647	0.0360667	0.0444377	0.0403629	0.0426513	0.042484	0.0909595	0.090078	0.0761488	0.0857288
C1	L-Tryptophan	0.162146	0.21286	0.207661	0.194223	0.187029	0.259865	0.188054	0.211649	0.044596	0.0600895	0.0504311	0.0517055	0.127992	0.119682	0.137068	0.128247
D1	Trp-Gly	0.205985	0.181288	0.110775	0.166016	0.16305	0.185562	0.21244	0.187017	0.0487734	0.0240336	0.0308453	0.0345508	0.135142	0.0789864	0.0946169	0.102915
E1	Trp-Lys	0.210707	0.118907	0.100305	0.143306	0.110738	0.188673	0.131239	0.14355	0.0201612	0.0371751	0.0579408	0.0384257	0.0571171	0.0332595	0.0509724	0.0471163
F1	Trp-Ala	0.160254	0.118754	0.114281	0.131096	0.1776	0.175005	0.0904552	0.147687	0.059311	0.0683433	0.0736385	0.0670976	0.120091	0.0578326	0.0782139	0.0853791
G1	Trp-Arg	0.0873976	0.0631007	0.0649117	0.0718033	0.0628136	0.0496494	0.0483536	0.0536055	0.0517842	0.0432737	0.0447475	0.0466018	0.0310401	0.042495	0.0434589	0.038998
H1	Trp-Leu	0.15829	0.146642	0.129273	0.144735	0.105526	0.0972671	0.0986209	0.100471	0.135838	0.119541	0.104002	0.119794	0.0957824	0.102599	0.129718	0.109367
	Diagnosis				Control				Control				Patient				Patient
	72 hr, 5% FBS, 10,000 Cells
	blood sample date (mm/dd/yyyy)	2015-06-22	2015-06-22	2015-06-22	2015-06-22	2015-06-22	2015-06-22	2015-06-22	2015-06-22	2015-06-22	2015-06-22	2015-06-22	2015-06-22	2015-06-22	2015-06-22	2015-06-22	2015-06-22
	assay date (mm/dd/yyyy)	2015-06-22	2015-06-22	2015-06-22	2015-06-22	2015-06-22	2015-06-22	2015-06-22	2015-06-22	2015-06-22	2015-06-22	2015-06-22	2015-06-22	2015-06-22	2015-06-22	2015-06-22	2015-06-22
well	CMS#	cms18644	cms18644	cms18644	cms18644 Average	cms18645	cms18645	cms18645	cms18645 Average	CMS23662	CMS23662	CMS23662	CMS23662 Average	cms23912	cms23912	cms23912	cms23912 Average
A1	a-D-Glucose	1.083	0.894812	0.977156	0.984989	1.12034	1.06708	1.06622	1.08455	1.2884	1.25513	1.23998	1.26117	1.19136	1.19732	1.25372	1.21413
B1	Empty	0.17889	0.123796	0.134419	0.145702	0.179989	0.195153	0.189667	0.18827	0.140391	0.154947	0.141075	0.145471	0.149161	0.155387	0.152686	0.152411
C1	L-Tryptophan	0.288432	0.254062	0.293492	0.278662	0.318458	0.379003	0.402677	0.366713	0.162082	0.166002	0.179331	0.169138	0.185541	0.189039	0.206674	0.193751
D1	Trp-Gly	0.35814	0.223898	0.226535	0.269525	0.333635	0.258035	0.257776	0.283149	0.152816	0.171715	0.149165	0.157899	0.174325	0.192203	0.200872	0.189133
E1	Trp-Lys	0.243313	0.229533	0.220935	0.23126	0.276578	0.268784	0.261159	0.26884	0.153235	0.153999	0.140002	0.149079	0.187952	0.179584	0.224396	0.19731
F1	Trp-Ala	0.348849	0.308558	0.224246	0.293884	0.263262	0.244027	0.276071	0.26112	0.173547	0.141809	0.160839	0.158731	0.215295	0.207293	0.229873	0.217487
G1	Trp-Arg	0.134333	0.149472	0.158813	0.147539	0.169641	0.163882	0.17583	0.169785	0.109389	0.107938	0.113663	0.11033	0.123227	0.1251	0.141825	0.130051
H1	Trp-Leu	0.317873	0.24143	0.259566	0.272956	0.274593	0.288419	0.283768	0.28226	0.224053	0.218757	0.212675	0.218495	0.251959	0.273139	0.271618	0.265572
	Diagnosis				Control				Control				Patient				Patient
	72 hr, 1% FBS, 10,000 Cells
	blood sample date (mm/dd/yyyy)	2015-06-22	2015-06-22	2015-06-22	2015-06-22	2015-06-22	2015-06-22	2015-06-22	2015-06-22	2015-06-22	2015-06-22	2015-06-22	2015-06-22	2015-06-22	2015-06-22	2015-06-22	2015-06-22
	assay date (mm/dd/yyyy)	2015-06-22	2015-06-22	2015-06-22	2015-06-22	2015-06-22	2015-06-22	2015-06-22	2015-06-22	2015-06-22	2015-06-22	2015-06-22	2015-06-22	2015-06-22	2015-06-22	2015-06-22	2015-06-22
well	CMS#	cms18644	cms18644	cms18644	cms18644 Average	cms18645	cms18645	cms18645	cms18645 Average	CMS23662	CMS23662	CMS23662	CMS23662 Average	cms23912	cms23912	cms23912	cms23912 Average
A1	a-D-Glucose	0.80897	0.188062	0.432389	0.476474	0.262494	0.273101	0.26481	0.266802	1.01558	1.01514	0.874628	0.968449	0.949422	0.457034	0.501524	0.635993
B1	Empty	0.0422326	0.0500977	0.0496148	0.047315	0.0314118	0.028166	0.0304982	0.0300253	0.249126	0.0793729	0.0372769	0.121925	0.0477341	0.030081	0.0326445	0.0368199
C1	L-Tryptophan	0.200101	0.183217	0.21342	0.198913	0.123462	0.142533	0.174119	0.146705	0.204845	0.122115	0.0923098	0.139757	0.0821632	0.067512	0.086854	0.0788431
D1	Trp-Gly	0.159501	0.174102	0.149751	0.161118	0.0779026	0.104557	0.0875145	0.0899915	0.104645	0.0330917	0.0314469	0.0563944	0.0432378	0.0381944	0.0340266	0.0384863
E1	Trp-Lys	0.160718	0.094291	0.0949893	0.116666	0.141332	0.0895483	0.12439	0.118423	0.0187588	0.0330656	0.0285636	0.026796	0.0276586	0.0255684	0.0480689	0.0337653
F1	Trp-Ala	0.259863	0.148996	0.155729	0.188196	0.0935084	0.0954995	0.0827078	0.0905719	0.110309	0.129032	0.0965561	0.111966	0.0853996	0.0942515	0.131838	0.10383
G1	Trp-Arg	0.135355	0.0832576	0.0742712	0.0976279	0.103894	0.0596763	0.0516304	0.0717334	0.107712	0.073227	0.0730281	0.0846557	0.0605039	0.0579007	0.0798473	0.066084
H1	Trp-Leu	0.221665	0.21142	0.144994	0.192693	0.100985	0.107843	0.119027	0.109285	0.200614	0.148967	0.111801	0.153794	0.119131	0.17027	0.135178	0.141526
	Diagnosis				Control				Control				Patient				Patient
	24+24hr, 1% FBS, 20,000 Cells
	blood sample date (mm/dd/yyyy)	2015-04-27	2015-04-27	2015-04-27	2015-04-27	2015-04-27	2015-04-27	2015-04-27	2015-04-27	2015-04-27	2015-04-27	2015-04-27	2015-04-27	2015-04-27	2015-04-27	2015-04-27	2015-04-27
	assay date (mm/dd/yyyy)	2015-04-27	2015-04-27	2015-04-27	2015-04-27	2015-04-27	2015-04-27	2015-04-27	2015-04-27	2015-04-27	2015-04-27	2015-04-27	2015-04-27	2015-04-27	2015-04-27	2015-04-27	2015-04-27
well	CMS#	cms18644	cms18644	cms18644	cms18644 Average	cms18645	cms18645	cms18645	cms18645 Average	CMS23662	CMS23662	CMS23662	CMS23662 Average	cms23912	cms23912	cms23912	cms23912 Average
A1	a-D-Glucose	1.33437	1.31028	1.11962	1.25476	1.7127	1.65203	1.65037	1.6717	1.70907	1.69722	1.60032	1.66887	1.68748	1.68557	1.67136	1.68147
B1	Empty	0.153264	0.145128	0.170629	0.15634	0.265626	0.136454	0.149035	0.183705	0.166662	0.225318	0.136698	0.176226	0.166125	0.120431	0.0978005	0.128119
C1	L-Tryptophan	0.216812	0.215977	0.228657	0.220482	0.288567	0.256457	0.234577	0.259867	0.318485	0.225591	0.184368	0.242815	0.141671	0.129507	0.128001	0.13306
D1	Trp-Gly	0.238156	0.125504	0.108071	0.157244	0.260601	0.288733	0.26303	0.270788	0.250051	0.159521	0.176288	0.195287	0.117487	0.125234	0.124937	0.122553
E1	Trp-Lys	0.126555	0.0877418	0.0870833	0.10046	0.276039	0.224062	0.196348	0.23215	0.192558	0.110796	0.253138	0.185497	0.118861	0.233942	0.231022	0.194608
F1	Trp-Ala	0.106556	0.0869552	0.0788906	0.0908005	0.226631	0.147417	0.132393	0.168813	0.223728	0.0950937	0.10514	0.141321	0.217594	0.267613	0.35441	0.279873
G1	Trp-Arg	0.0728089	0.0592407	0.0610237	0.0643578	0.0888178	0.0737251	0.0596811	0.0740747	0.0601739	0.0561742	0.0483181	0.0548887	0.31896	0.173883	0.303902	0.265582
H1	Trp-Leu	0.118354	0.113675	0.111434	0.114488	0.157891	0.133714	0.135429	0.142345	0.139098	0.116084	0.110223	0.121802	0.41684	0.326126	0.279148	0.340705
	Diagnosis				Control				Control				Patient				Patient
	24+24hr, 5% FBS, 40,000 Cells
	blood sample date (mm/dd/yyyy)	2015-05-26	2015-05-26	2015-05-26	2015-05-26	2015-05-26	2015-05-26	2015-05-26	2015-05-26	2015-05-26	2015-05-26	2015-05-26	2015-05-26	2015-05-26	2015-05-26	2015-05-26	2015-05-26
	assay date (mm/dd/yyyy)	2015-05-26	2015-05-26	2015-05-26	2015-05-26	2015-05-26	2015-05-26	2015-05-26	2015-05-26	2015-05-26	2015-05-26	2015-05-26	2015-05-26	2015-05-26	2015-05-26	2015-05-26	2015-05-26
well	CMS#	cms18644	cms18644	cms18644	cms18644 Average	cms18645	cms18645	cms18645	cms18645 Average	CMS23662	CMS23662	CMS23662	CMS23662 Average	cms23912	cms23912	cms23912	cms23912 Average
A1	a-D-Glucose	1.24675	1.20815	1.18923	1.21471	1.46676	1.46706	1.41049	1.4481	1.56884	1.63672	1.55122	1.58559	1.62512	1.70439	1.57993	1.63648
B1	Empty	0.320054	0.322556	0.293336	0.311982	0.292859	0.375919	0.373853	0.347544	0.367841	0.360679	0.335946	0.354822	0.340505	0.342908	0.323559	0.335657
C1	L-Tryptophan	0.495777	0.446179	0.508799	0.483585	0.543322	0.540439	0.555866	0.546542	0.408847	0.479825	0.478389	0.455687	0.465254	0.44275	0.4416	0.449868
D1	Trp-Gly	0.344087	0.333491	0.297289	0.324956	0.45367	0.519659	0.51897	0.497433	0.401006	0.374499	0.383625	0.386377	0.413603	0.368113	0.393679	0.391798
E1	Trp-Lys	0.455594	0.427987	0.355747	0.413109	0.44121	0.470794	0.491444	0.467816	0.354723	0.398268	0.378098	0.377029	0.424644	0.421175	0.419744	0.421854
F1	Trp-Ala	0.370541	0.305989	0.321399	0.332643	0.47496	0.44764	0.503499	0.475366	0.382924	0.373935	0.342766	0.366541	0.415919	0.388832	0.434982	0.413244
G1	Trp-Arg	0.232334	0.227583	0.222991	0.227636	0.404968	0.398331	0.367566	0.390288	0.259149	0.269045	0.286723	0.271639	0.359313	0.262549	0.397397	0.339753
H1	Trp-Leu	0.332249	0.292266	0.324723	0.316413	0.501145	0.516416	0.551442	0.523001	0.390559	0.392649	0.435198	0.406135	0.524275	0.510496	0.524828	0.519866
	Diagnosis				Control				Control				Patient				Patient
	24+24hr, 1% FBS, 40,000 Cells
	blood sample date (mm/dd/yyyy)	2015-05-26	2015-05-26	2015-05-26	2015-05-26	2015-05-26	2015-05-26	2015-05-26	2015-05-26	2015-05-26	2015-05-26	2015-05-26	2015-05-26	2015-05-26	2015-05-26	2015-05-26	2015-05-26
	assay date (mm/dd/yyyy)	2015-05-26	2015-05-26	2015-05-26	2015-05-26	2015-05-26	2015-05-26	2015-05-26	2015-05-26	2015-05-26	2015-05-26	2015-05-26	2015-05-26	2015-05-26	2015-05-26	2015-05-26	2015-05-26
well	CMS#	cms18644	cms18644	cms18644	cms18644 Average	cms18645	cms18645	cms18645	cms18645 Average	CMS23662	CMS23662	CMS23662	CMS23662 Average	cms23912	cms23912	cms23912	cms23912 Average
A1	a-D-Glucose	1.31739	1.46978	1.31403	1.36707	1.33517	1.33219	1.62582	1.43106	1.5957	1.5977	1.58159	1.59166	1.67766	1.65946	1.4845	1.60721
B1	Empty	0.372105	0.385669	0.376684	0.378153	0.206325	0.173355	0.178754	0.186145	0.148575	0.142062	0.178774	0.156471	0.45207	0.410556	0.107682	0.323436
C1	L-Tryptophan	0.536224	0.461401	0.476338	0.491321	0.443838	0.428894	0.428583	0.433772	0.225031	0.246021	0.256992	0.242681	0.456257	0.405574	0.350966	0.404265
D1	Trp-Gly	0.429674	0.255395	0.208138	0.297736	0.353392	0.398411	0.383997	0.3786	0.278149	0.204038	0.174915	0.219034	0.189262	0.180728	0.26031	0.2101
E1	Trp-Lys	0.251563	0.165178	0.175264	0.197335	0.327758	0.31748	0.344732	0.32999	0.138856	0.171372	0.149193	0.15314	0.150249	0.154102	0.16304	0.155797
F1	Trp-Ala	0.210044	0.192773	0.217882	0.2069	0.418773	0.384667	0.368629	0.39069	0.0905944	0.0935848	0.126329	0.103503	0.117371	0.109116	0.134155	0.120214
G1	Trp-Arg	0.102513	0.15018	0.151502	0.134732	0.296899	0.251169	0.210359	0.252809	0.0493703	0.0455706	0.0472965	0.0474125	0.142933	0.135622	0.163693	0.147416
H1	Trp-Leu	0.248965	0.276319	0.26608	0.263788	0.37645	0.365658	0.372363	0.37149	0.170237	0.250442	0.0940128	0.171564	0.275083	0.173337	0.279739	0.242719
	Diagnosis				Control				Control				Patient				Patient
	24+24hr, 5% FBS, 10,000 Cells
	blood sample date (mm/dd/yyyy)	2015-05-26	2015-05-26	2015-05-26	2015-05-26	2015-05-26	2015-05-26	2015-05-26	2015-05-26	2015-05-26	2015-05-26	2015-05-26	2015-05-26	2015-05-26	2015-05-26	2015-05-26	2015-05-26
	assay date (mm/dd/yyyy)	2015-05-26	2015-05-26	2015-05-26	2015-05-26	2015-05-26	2015-05-26	2015-05-26	2015-05-26	2015-05-26	2015-05-26	2015-05-26	2015-05-26	2015-05-26	2015-05-26	2015-05-26	2015-05-26
well	CMS#	cms18644	cms18644	cms18644	cms18644 Average	cms18645	cms18645	cms18645	cms18645 Average	CMS23662	CMS23662	CMS23662	CMS23662 Average	cms23912	cms23912	cms23912	cms23912 Average
A1	a-D-Glucose	1.37221	1.55185	1.49175	1.47194	1.65613	1.67042	1.57771	1.63475	1.35449	0.446884	0.40937	0.736915	1.65659	1.63456	1.63332	1.64149
B1	Empty	0.260169	0.268805	0.29129	0.273421	0.374087	0.382969	0.419374	0.392143	0.3825	0.437541	0.364461	0.394834	0.380402	0.43061	0.446585	0.419199
C1	L-Tryptophan	0.359888	0.344475	0.452326	0.385563	0.515533	0.543631	0.582894	0.547352	0.449504	0.494296	0.524237	0.489346	0.519081	0.286574	0.299815	0.36849
D1	Trp-Gly	0.411378	0.182909	0.320655	0.304981	0.466888	0.480722	0.43782	0.46181	0.525181	0.414784	0.449832	0.463266	0.495643	0.311908	0.297468	0.36834
E1	Trp-Lys	0.271817	0.142597	0.327775	0.247396	0.46631	0.484323	0.517429	0.489354	0.434884	0.437796	0.448691	0.440457	0.492956	0.134738	0.126353	0.251349
F1	Trp-Ala	0.0299648	0.313949	0.35216	0.232025	0.524073	0.526761	0.448243	0.499692	0.308567	0.364387	0.322182	0.331712	0.155966	0.113581	0.122114	0.130554
G1	Trp-Arg	0.229735	0.0932322	0.183092	0.168687	0.335535	0.382941	0.362113	0.360196	0.0566351	0.0934173	0.0768022	0.0756182	0.0739676	0.116378	0.175434	0.121926
H1	Trp-Leu	0.259817	0.104491	0.304195	0.222834	0.4081	0.55351	0.528342	0.49665	0.140803	0.112464	0.230229	0.161165	0.107652	0.497042	0.444554	0.34975
	Diagnosis				Control				Control				Patient				Patient
	24+24hr, 1% FBS, 10,000 Cells
	blood sample date (mm/dd/yyyy)	2015-05-26	2015-05-26	2015-05-26	2015-05-26	2015-05-26	2015-05-26	2015-05-26	2015-05-26	2015-05-26	2015-05-26	2015-05-26	2015-05-26	2015-05-26	2015-05-26	2015-05-26	2015-05-26
	assay date (mm/dd/yyyy)	2015-05-26	2015-05-26	2015-05-26	2015-05-26	2015-05-26	2015-05-26	2015-05-26	2015-05-26	2015-05-26	2015-05-26	2015-05-26	2015-05-26	2015-05-26	2015-05-26	2015-05-26	2015-05-26
well	CMS#	cms18644	cms18644	cms18644	cms18644 Average	cms18645	cms18645	cms18645	cms18645 Average	CMS23662	CMS23662	CMS23662	CMS23662 Average	cms23912	cms23912	cms23912	cms23912 Average
A1	a-D-Glucose	1.61382	1.44393	1.49872	1.51882	1.42321	1.49802	1.4636	1.46161	1.64635	1.60004	1.69029	1.64556	1.44208	1.55582	1.47077	1.48956
B1	Empty	0.0725558	0.0975254	0.091598	0.0872264	0.128005	0.108035	0.128292	0.121444	0.143746	0.208597	0.144128	0.16549	0.231142	0.275425	0.263775	0.256781
C1	L-Tryptophan	0.027276	0.18981	0.184786	0.133957	0.0161194	0.0174254	0.306985	0.11351	0.0081097	0.18666	0.236387	0.143719	0.223728	0.25498	0.267538	0.248749
D1	Trp-Gly	0.168948	0.145688	0.117726	0.144121	0.259816	0.29356	0.260857	0.271411	0.332848	0.167471	0.151335	0.217218	0.162001	0.25451	0.204964	0.207158
E1	Trp-Lys	0.175568	0.0938483	0.115249	0.128222	0.29739	0.292588	0.350816	0.313598	0.233163	0.181809	0.162764	0.192579	0.130992	0.17959	0.169673	0.160085
F1	Trp-Ala	0.119071	0.123717	0.0925468	0.111779	0.251569	0.281976	0.37474	0.302762	0.174741	0.139441	0.170897	0.161693	0.112021	0.112492	0.126869	0.117128
G1	Trp-Arg	0.157559	0.0824391	0.0639229	0.101307	0.239627	0.237021	0.241741	0.239463	0.0816228	0.0642906	0.0589293	0.0682809	0.0584117	0.0598899	0.153144	0.0904819
H1	Trp-Leu	0.143249	0.117805	0.106412	0.122489	0.396735	0.388355	0.25716	0.347417	0.125489	0.113821	0.110017	0.116442	0.193607	0.113355	0.246589	0.184517
	Diagnosis				Control				Control				Patient				Patient
	omnilog 24*, 1% FBS, 20,000 Cells		* plate/add dye/omnilog all at same time
	blood sample date (mm/dd/yyyy)	2015-05-26	2015-05-26	2015-05-26	2015-05-26	2015-05-26	2015-05-26	2015-05-26	2015-05-26	2015-05-26	2015-05-26	2015-05-26	2015-05-26	2015-05-26	2015-05-26	2015-05-26	2015-05-26
	assay date (mm/dd/yyyy)	2015-05-26	2015-05-26	2015-05-26	2015-05-26	2015-05-26	2015-05-26	2015-05-26	2015-05-26	2015-05-26	2015-05-26	2015-05-26	2015-05-26	2015-05-26	2015-05-26	2015-05-26	2015-05-26
well	CMS#	cms18644	cms18644	cms18644	cms18644 Average	cms18645	cms18645	cms18645	cms18645 Average	CMS23662	CMS23662	CMS23662	CMS23662 Average	cms23912	cms23912	cms23912	cms23912 Average
A1	a-D-Glucose	1.54538	1.63586	1.7983	1.65985	1.77194	1.61103	1.4389	1.60729	1.69664	1.26524	1.10723	1.35637	1.75698	1.75987	1.71213	1.743
B1	Empty	0.698264	0.747066	0.692943	0.712758	1.15632	1.34267	1.29803	1.26567	0.923355	0.655466	0.811268	0.796696	0.347616	0.366767	0.353345	0.355909
C1	L-Tryptophan	0.904599	0.792568	0.682749	0.793305	1.43686	1.35023	1.267	1.35136	0.831923	0.666833	0.827655	0.77547	0.375918	0.373171	0.412002	0.387031
D1	Trp-Gly	0.871376	0.764375	0.625409	0.75372	1.58871	1.01453	1.13508	1.24611	0.726106	0.626481	0.722123	0.69157	0.345765	0.352758	0.517929	0.405484
E1	Trp-Lys	0.931083	0.55436	0.30765	0.597698	1.29937	0.771196	0.866525	0.979031	0.722361	0.433106	0.471981	0.542483	0.400925	0.48654	0.68418	0.523881
F1	Trp-Ala	0.411472	0.219143	0.217199	0.282605	1.05315	0.691942	0.713933	0.819675	0.497782	0.383533	0.327086	0.4028	0.587024	0.613934	0.538422	0.579793
G1	Trp-Arg	0.134291	0.151995	0.135924	0.140736	0.913752	0.463626	0.466606	0.614661	0.248637	0.155852	0.129361	0.17795	0.617684	0.440856	0.427346	0.495295
H1	Trp-Leu	0.26467	0.214602	0.218376	0.232549	0.666404	0.55191	0.484339	0.567551	0.329979	0.329736	0.227177	0.295631	0.495305	0.445247	0.364708	0.435087
	Diagnosis				Control				Control				Patient				Patient
	omnilog 24*, 5% FBS, 40,000 Cells		* plate/add dye/omnilog all at same time
	blood sample date (mm/dd/yyyy)	2015-05-26	2015-05-26	2015-05-26	2015-05-26	2015-05-26	2015-05-26	2015-05-26	2015-05-26	2015-05-26	2015-05-26	2015-05-26	2015-05-26	2015-05-26	2015-05-26	2015-05-26	2015-05-26
	assay date (mm/dd/yyyy)	2015-05-26	2015-05-26	2015-05-26	2015-05-26	2015-05-26	2015-05-26	2015-05-26	2015-05-26	2015-05-26	2015-05-26	2015-05-26	2015-05-26	2015-05-26	2015-05-26	2015-05-26	2015-05-26
well	CMS#	cms18644	cms18644	cms18644	cms18644 Average	cms18645	cms18645	cms18645	cms18645 Average	CMS23662	CMS23662	CMS23662	CMS23662 Average	cms23912	cms23912	cms23912	cms23912 Average
A1	a-D-Glucose	1.66174	1.69867	1.63138	1.66393	1.63602	1.64815	1.68871	1.65763	0.637705	0.472242	0.602404	0.570784	1.60979	1.69994	1.60346	1.63773
B1	Empty	0.942044	0.913429	1.01274	0.956072	1.38286	1.51918	1.46056	1.4542	1.13834	0.941414	0.619876	0.899877	1.2837	1.25308	1.28062	1.27246
C1	L-Tryptophan	0.988942	0.89471	0.996837	0.960163	1.39155	1.43101	1.47365	1.43207	1.30107	1.28727	1.19308	1.26048	1.31765	1.30608	1.35055	1.32476
D1	Trp-Gly	0.993507	0.873525	0.76737	0.878134	1.48439	1.50789	1.60223	1.5315	1.34836	1.35737	1.27343	1.32639	1.30106	1.30283	1.32718	1.31035
E1	Trp-Lys	0.797037	0.698275	0.816528	0.770614	1.30908	1.51449	1.51773	1.4471	1.25443	1.10264	1.13294	1.16334	1.35251	1.33015	1.22991	1.30419
F1	Trp-Ala	0.654881	0.99723	1.02622	0.892778	1.54951	1.53064	1.5577	1.54595	1.02125	0.837452	0.771194	0.876632	1.10943	1.17818	1.2126	1.16674
G1	Trp-Arg	0.841692	0.823126	0.76156	0.808793	1.38105	1.43607	1.30524	1.37412	0.625819	0.404324	0.256337	0.428826	1.00779	0.963178	0.839109	0.936692
H1	Trp-Leu	0.961327	0.588486	0.592125	0.713979	1.44594	1.47863	1.46632	1.46363	0.516021	0.41571	0.33411	0.421947	1.15326	0.953812	0.902808	1.00329
	Diagnosis				Control				Control				Patient				Patient
	omnilog 24*, 1% FBS, 40,000 Cells		* plate/add dye/omnilog all at same time
	blood sample date (mm/dd/yyyy)	2015-05-26	2015-05-26	2015-05-26	2015-05-26	2015-05-26	2015-05-26	2015-05-26	2015-05-26	2015-05-26	2015-05-26	2015-05-26	2015-05-26	2015-05-26	2015-05-26	2015-05-26	2015-05-26
	assay date (mm/dd/yyyy)	2015-05-26	2015-05-26	2015-05-26	2015-05-26	2015-05-26	2015-05-26	2015-05-26	2015-05-26	2015-05-26	2015-05-26	2015-05-26	2015-05-26	2015-05-26	2015-05-26	2015-05-26	2015-05-26
well	CMS#	cms18644	cms18644	cms18644	cms18644 Average	cms18645	cms18645	cms18645	cms18645 Average	CMS23662	CMS23662	CMS23662	CMS23662 Average	cms23912	cms23912	cms23912	cms23912 Average
A1	a-D-Glucose	1.7318	1.74994	1.26361	1.58178	1.71522	1.74175	1.73441	1.73046	1.50856	1.62388	1.55952	1.56399	1.698	1.75367	1.66419	1.70529
B1	Empty	0.930824	0.77114	0.502478	0.734814	1.28821	0.926286	0.806428	1.00697	1.62427	1.46285	1.10707	1.39806	0.903471	0.674878	0.537565	0.705305
C1	L-Tryptophan	0.959592	0.755386	0.756087	0.823688	1.27718	1.25606	1.1026	1.21195	1.49479	1.24709	0.933791	1.22522	1.15463	1.06038	0.593077	0.93603
D1	Trp-Gly	0.572256	0.419196	0.408114	0.466522	1.09517	1.03525	1.03294	1.05445	0.949266	0.811913	0.658112	0.80643	1.11039	0.996686	0.939698	1.01559
E1	Trp-Lys	0.417638	0.286868	0.279428	0.327978	0.88847	0.82341	0.803554	0.838478	0.590955	0.410479	0.295598	0.432344	0.568568	0.42806	0.778331	0.591653
F1	Trp-Ala	0.314706	0.2715	0.266052	0.284086	0.755241	0.689935	0.663145	0.702773	0.318349	0.264712	0.243348	0.27547	0.364532	0.303431	0.409737	0.359233
G1	Trp-Arg	0.201582	0.172891	0.111482	0.161985	0.605609	0.538703	0.459794	0.534702	0.165553	0.147041	0.137279	0.149958	0.214519	0.258436	0.229409	0.234121
H1	Trp-Leu	0.390798	0.315345	0.310909	0.339017	0.708446	0.626589	0.638455	0.65783	0.304854	0.271284	0.205908	0.260682	0.329731	0.32182	0.333064	0.328205
	Diagnosis				Control				Control				Patient				Patient
	omnilog 24*, 5% FBS, 10,000 Cells		* plate/add dye/omnilog all at same time
	blood sample date (mm/dd/yyyy)	2015-05-26	2015-05-26	2015-05-26	2015-05-26	2015-05-26	2015-05-26	2015-05-26	2015-05-26	2015-05-26	2015-05-26	2015-05-26	2015-05-26	2015-05-26	2015-05-26	2015-05-26	2015-05-26
	assay date (mm/dd/yyyy)	2015-05-26	2015-05-26	2015-05-26	2015-05-26	2015-05-26	2015-05-26	2015-05-26	2015-05-26	2015-05-26	2015-05-26	2015-05-26	2015-05-26	2015-05-26	2015-05-26	2015-05-26	2015-05-26
well	CMS#	cms18644	cms18644	cms18644	cms18644 Average	cms18645	cms18645	cms18645	cms18645 Average	CMS23662	CMS23662	CMS23662	CMS23662 Average	cms23912	cms23912	cms23912	cms23912 Average
A1	a-D-Glucose	1.18546	0.426732	0.276222	0.629471	1.6575	1.66911	1.61559	1.6474	1.45076	1.01143	0.342906	0.935034	1.633	1.57409	1.59843	1.60184
B1	Empty	1.02599	0.676836	0.262289	0.655039	1.50556	1.45786	1.36008	1.44117	1.16821	0.956067	1.03464	1.05297	1.3534	1.19576	1.06008	1.20308
C1	L-Tryptophan	1.07355	1.06113	0.431027	0.855237	1.33574	1.50477	1.39322	1.41124	0.623494	0.745826	1.08963	0.819651	1.19321	0.832033	1.12588	1.05037
D1	Trp-Gly	0.883519	1.00883	0.686538	0.859628	1.401	1.21872	1.1914	1.27037	0.729495	0.472158	0.744335	0.648663	0.510227	0.302575	0.378739	0.39718
E1	Trp-Lys	0.484697	0.753959	0.876556	0.70507	1.54095	1.49671	1.26471	1.43413	0.723855	0.579715	0.468099	0.590556	0.284308	0.21608	0.213423	0.237937
F1	Trp-Ala	0.275139	0.337955	0.8964	0.503165	0.758707	0.758876	0.547256	0.68828	0.385252	0.504584	0.324279	0.404705	0.2258	0.240477	0.259579	0.241952
G1	Trp-Arg	0.335607	0.205117	0.452274	0.330999	0.312857	0.294265	0.193104	0.266742	0.246939	0.227175	0.220249	0.231454	0.140415	0.235989	0.26885	0.215084
H1	Trp-Leu	0.228438	0.246415	0.258444	0.244432	0.357376	0.269226	0.222517	0.28304	0.232108	0.238519	0.204341	0.224989	0.252879	0.323386	0.243898	0.273388
	Diagnosis				Control				Control				Patient				Patient
	omnilog 24*, 1% FBS, 10,000 Cells		* plate/add dye/omnilog all at same time
	blood sample date (mm/dd/yyyy)	2015-05-26	2015-05-26	2015-05-26	2015-05-26	2015-05-26	2015-05-26	2015-05-26	2015-05-26	2015-05-26	2015-05-26	2015-05-26	2015-05-26	2015-05-26	2015-05-26	2015-05-26	2015-05-26
	assay date (mm/dd/yyyy)	2015-05-26	2015-05-26	2015-05-26	2015-05-26	2015-05-26	2015-05-26	2015-05-26	2015-05-26	2015-05-26	2015-05-26	2015-05-26	2015-05-26	2015-05-26	2015-05-26	2015-05-26	2015-05-26
well	CMS#	cms18644	cms18644	cms18644	cms18644 Average	cms18645	cms18645	cms18645	cms18645 Average	CMS23662	CMS23662	CMS23662	CMS23662 Average	cms23912	cms23912	cms23912	cms23912 Average
A1	a-D-Glucose	1.68783	1.74537	1.75407	1.72909	1.70058	1.71957	1.70984	1.71	0.887308	0.905901	1.55469	1.11597	1.45623	1.04089	0.634295	1.04381
B1	Empty	0.238786	0.383201	0.463206	0.361731	0.540259	0.564787	0.312946	0.472664	0.50859	0.607626	0.535422	0.550546	1.01282	0.756781	0.364412	0.711338
C1	L-Tryptophan	0.372568	0.34834	0.395623	0.372177	0.687228	0.898635	0.401523	0.662462	0.64136	0.534923	0.535599	0.570627	0.863619	0.899923	0.656833	0.806792
D1	Trp-Gly	0.376243	0.278596	0.262259	0.305699	0.978605	1.06046	0.296052	0.778372	0.567498	0.286939	0.452221	0.435553	0.478017	0.624285	0.607566	0.569956
E1	Trp-Lys	0.229533	0.23264	0.24172	0.234631	1.00121	0.889282	0.281943	0.724146	0.375089	0.290911	0.413206	0.359735	0.367742	0.414486	0.400835	0.394355
F1	Trp-Ala	0.248676	0.216295	0.268531	0.2445	0.867934	0.658702	0.409184	0.645273	0.389031	0.25452	0.272073	0.305208	0.328307	0.293072	0.249232	0.290204
G1	Trp-Arg	0.340564	0.158238	0.183168	0.227323	0.422677	0.362826	0.309093	0.364865	0.225035	0.31768	0.168397	0.237037	0.153846	0.261978	0.182325	0.199383
H1	Trp-Leu	0.37494	0.267955	0.321966	0.32162	0.448161	0.410697	0.609422	0.489427	0.344838	0.263061	0.221453	0.276451	0.236391	0.235422	0.221685	0.231166
	Diagnosis				Control				Control				Patient				Patient

## Sheet: ABS Averages
	48 hr, 1% FBS, 20,000 Cells						48 hr, 1% FBS, 20,000 Cells
	blood sample date (mm/dd/yyyy)	2015-04-27	2015-04-27				blood sample date (mm/dd/yyyy)	2015-04-27	2015-04-27
	assay date (mm/dd/yyyy)	2015-04-27	2015-04-27				assay date (mm/dd/yyyy)	2015-04-27	2015-04-27				48 hr, 1% FBS, 20,000 Cells
well	CMS#	cms18644 Average	cms18645 Average	control Average		well	CMS#	CMS23662 Average	cms23912 Average	Patient Average		well	CMS#	control Average	Patient Average
A1	a-D-Glucose	0.899994	1.37351	1.13675		A1	a-D-Glucose	0.527749	1.04513	0.786441		A1	a-D-Glucose	1.13675	0.786441
B1	Empty	0.0281895	0.0392846	0.033737		B1	Empty	0.0329119	0.0375812	0.0352466		B1	Empty	0.033737	0.0352466
C1	L-Tryptophan	0.335457	0.152901	0.244179		C1	L-Tryptophan	0.06567	0.0639388	0.0648044		C1	L-Tryptophan	0.244179	0.0648044
D1	Trp-Gly	0.28517	0.113371	0.19927		D1	Trp-Gly	0.0541375	0.0346113	0.0443744		D1	Trp-Gly	0.19927	0.0443744
E1	Trp-Lys	0.252377	0.0841405	0.168259		E1	Trp-Lys	0.0640562	0.032906	0.0484811		E1	Trp-Lys	0.168259	0.0484811
F1	Trp-Ala	0.191425	0.0874491	0.139437		F1	Trp-Ala	0.0602391	0.0476819	0.0539605		F1	Trp-Ala	0.139437	0.0539605
G1	Trp-Arg	0.0835922	0.0425255	0.0630588		G1	Trp-Arg	0.0228594	0.0316273	0.0272433		G1	Trp-Arg	0.0630588	0.0272433
H1	Trp-Leu	0.157547	0.099977	0.128762		H1	Trp-Leu	0.0726188	0.0850222	0.0788205		H1	Trp-Leu	0.128762	0.0788205
	Diagnosis	Control	Control				Diagnosis	Patient	Patient
	48 hr, 5% FBS, 20,000 Cells						48 hr, 5% FBS, 20,000 Cells
	blood sample date (mm/dd/yyyy)	2015-02-24	2015-02-24				blood sample date (mm/dd/yyyy)	2015-02-24	2015-02-24				48 hr, 5% FBS, 20,000 Cells
	assay date (mm/dd/yyyy)	2015-02-24	2015-02-24				assay date (mm/dd/yyyy)	2015-02-24	2015-02-24			well	CMS#	control Average	Patient Average
well	CMS#	cms18644 Average	cms18645 Average	control Average		well	CMS#	CMS23662 Average	cms23912 Average	Patient Average		A1	a-D-Glucose	1.52098	1.64041
A1	a-D-Glucose	1.34111	1.70085	1.52098		A1	a-D-Glucose	1.61498	1.66584	1.64041		B1	Empty	0.281657	0.280877
B1	Empty	0.260375	0.30294	0.281657		B1	Empty	0.273823	0.287931	0.280877		C1	L-Tryptophan	0.37512	0.335774
C1	L-Tryptophan	0.329621	0.420618	0.37512		C1	L-Tryptophan	0.335859	0.33569	0.335774		D1	Trp-Gly	0.315657	0.303154
D1	Trp-Gly	0.284587	0.346726	0.315657		D1	Trp-Gly	0.312968	0.29334	0.303154		E1	Trp-Lys	0.336974	0.292238
E1	Trp-Lys	0.289683	0.384264	0.336974		E1	Trp-Lys	0.278546	0.30593	0.292238		F1	Trp-Ala	0.35464	0.33136
F1	Trp-Ala	0.293653	0.415627	0.35464		F1	Trp-Ala	0.321051	0.34167	0.33136		G1	Trp-Arg	0.235116	0.216798
G1	Trp-Arg	0.181	0.289233	0.235116		G1	Trp-Arg	0.223172	0.210423	0.216798		H1	Trp-Leu	0.320401	0.31974
H1	Trp-Leu	0.224016	0.416786	0.320401		H1	Trp-Leu	0.293976	0.345505	0.31974
	Diagnosis	Control	Control				Diagnosis	Patient	Patient
	48 hr, 5% FBS, 40,000 Cells						48 hr, 5% FBS, 40,000 Cells
	blood sample date (mm/dd/yyyy)	2015-02-24	2015-02-24				blood sample date (mm/dd/yyyy)	2015-02-24	2015-02-24				48 hr, 5% FBS, 40,000 Cells
	assay date (mm/dd/yyyy)	2015-02-24	2015-02-24				assay date (mm/dd/yyyy)	2015-02-24	2015-02-24			well	CMS#	control Average	Patient Average
well	CMS#	cms18644 Average	cms18645 Average	control Average		well	CMS#	CMS23662 Average	cms23912 Average	Patient Average		A1	a-D-Glucose	1.25951	1.56838
A1	a-D-Glucose	0.973883	1.54515	1.25951		A1	a-D-Glucose	1.70531	1.43144	1.56838		B1	Empty	0.295295	0.285797
B1	Empty	0.272787	0.317803	0.295295		B1	Empty	0.281485	0.29011	0.285797		C1	L-Tryptophan	0.463494	0.39551
C1	L-Tryptophan	0.445932	0.481055	0.463494		C1	L-Tryptophan	0.4086	0.38242	0.39551		D1	Trp-Gly	0.4022	0.347398
D1	Trp-Gly	0.413861	0.390539	0.4022		D1	Trp-Gly	0.358439	0.336356	0.347398		E1	Trp-Lys	0.409981	0.355159
E1	Trp-Lys	0.399184	0.420779	0.409981		E1	Trp-Lys	0.357009	0.353309	0.355159		F1	Trp-Ala	0.418178	0.386609
F1	Trp-Ala	0.417198	0.419158	0.418178		F1	Trp-Ala	0.39048	0.382738	0.386609		G1	Trp-Arg	0.293617	0.27321
G1	Trp-Arg	0.263167	0.324066	0.293617		G1	Trp-Arg	0.251255	0.295165	0.27321		H1	Trp-Leu	0.452143	0.401484
H1	Trp-Leu	0.429497	0.474789	0.452143		H1	Trp-Leu	0.392015	0.410953	0.401484
	Diagnosis	Control	Control				Diagnosis	Patient	Patient
	48 hr, 5% FBS, 40,000 Cells						48 hr, 5% FBS, 40,000 Cells
	blood sample date (mm/dd/yyyy)	2015-04-27	2015-04-27				blood sample date (mm/dd/yyyy)	2015-04-27	2015-04-27				48 hr, 5% FBS, 40,000 Cells
	assay date (mm/dd/yyyy)	2015-04-27	2015-04-27				assay date (mm/dd/yyyy)	2015-04-27	2015-04-27			well	CMS#	control Average	Patient Average
well	CMS#	cms18644 Average	cms18645 Average	control Average		well	CMS#	CMS23662 Average	cms23912 Average	Patient Average		A1	a-D-Glucose	1.16247	1.35066
A1	a-D-Glucose	0.863662	1.46127	1.16247		A1	a-D-Glucose	1.40754	1.29378	1.35066		B1	Empty	0.182237	0.180067
B1	Empty	0.174562	0.189913	0.182237		B1	Empty	0.180227	0.179908	0.180067		C1	L-Tryptophan	0.25411	0.219229
C1	L-Tryptophan	0.252766	0.255455	0.25411		C1	L-Tryptophan	0.212506	0.225951	0.219229		D1	Trp-Gly	0.287351	0.255846
D1	Trp-Gly	0.277752	0.296949	0.287351		D1	Trp-Gly	0.26256	0.249132	0.255846		E1	Trp-Lys	0.238984	0.231762
E1	Trp-Lys	0.22231	0.255657	0.238984		E1	Trp-Lys	0.224721	0.238804	0.231762		F1	Trp-Ala	0.263812	0.224915
F1	Trp-Ala	0.248229	0.279394	0.263812		F1	Trp-Ala	0.210644	0.239186	0.224915		G1	Trp-Arg	0.168396	0.167474
G1	Trp-Arg	0.166187	0.170605	0.168396		G1	Trp-Arg	0.173909	0.16104	0.167474		H1	Trp-Leu	0.272951	0.259237
H1	Trp-Leu	0.266186	0.279716	0.272951		H1	Trp-Leu	0.272082	0.246391	0.259237
	Diagnosis	Control	Control				Diagnosis	Patient	Patient
	48 hr, 1% FBS, 40,000 Cells						48 hr, 1% FBS, 40,000 Cells
	blood sample date (mm/dd/yyyy)	2015-04-27	2015-04-27				blood sample date (mm/dd/yyyy)	2015-04-27	2015-04-27				48 hr, 1% FBS, 40,000 Cells
	assay date (mm/dd/yyyy)	2015-04-27	2015-04-27				assay date (mm/dd/yyyy)	2015-04-27	2015-04-27			well	CMS#	control Average	Patient Average
well	CMS#	cms18644 Average	cms18645 Average	control Average		well	CMS#	CMS23662 Average	cms23912 Average	Patient Average		A1	a-D-Glucose	0.90103	0.720309
A1	a-D-Glucose	0.729932	1.07213	0.90103		A1	a-D-Glucose	0.820882	0.619736	0.720309		B1	Empty	0.096286	0.0594299
B1	Empty	0.113483	0.0790891	0.096286		B1	Empty	0.0617986	0.0570613	0.0594299		C1	L-Tryptophan	0.329559	0.228956
C1	L-Tryptophan	0.445587	0.213531	0.329559		C1	L-Tryptophan	0.222709	0.235203	0.228956		D1	Trp-Gly	0.218803	0.190965
D1	Trp-Gly	0.25551	0.182096	0.218803		D1	Trp-Gly	0.189245	0.192685	0.190965		E1	Trp-Lys	0.172169	0.141218
E1	Trp-Lys	0.204253	0.140086	0.172169		E1	Trp-Lys	0.155203	0.127234	0.141218		F1	Trp-Ala	0.171139	0.122686
F1	Trp-Ala	0.193412	0.148867	0.171139		F1	Trp-Ala	0.146903	0.0984683	0.122686		G1	Trp-Arg	0.112032	0.0670254
G1	Trp-Arg	0.16688	0.0571845	0.112032		G1	Trp-Arg	0.0750932	0.0589576	0.0670254		H1	Trp-Leu	0.186993	0.16485
H1	Trp-Leu	0.204599	0.169387	0.186993		H1	Trp-Leu	0.17352	0.15618	0.16485
	Diagnosis	Control	Control				Diagnosis	Patient	Patient
	72 hr, 1% FBS, 20,000 Cells						72 hr, 1% FBS, 20,000 Cells
		2015-03-23	2015-03-23					2015-03-23	2015-03-23				72 hr, 1% FBS, 20,000 Cells
		2015-03-23	2015-03-23					2015-03-23	2015-03-23			well	CMS#	control Average	Patient Average
well	CMS#	cms18644 Average	cms18645 Average	control Average		well	CMS#	cms23662 Average	cms23912 Average	Patient Average		A1	a-D-Glucose	0.730156	1.18429
A1	a-D-Glucose	0.401589	1.05872	0.730156		A1	a-D-Glucose	1.10669	1.2619	1.18429		B1	Empty	0.0481748	0.0330129
B1	Empty	0.0577472	0.0386024	0.0481748		B1	Empty	0.0354569	0.030569	0.0330129		C1	L-Tryptophan	0.230079	0.0981531
C1	L-Tryptophan	0.269689	0.190469	0.230079		C1	L-Tryptophan	0.0927412	0.103565	0.0981531		D1	Trp-Gly	0.182713	0.0607207
D1	Trp-Gly	0.186554	0.178872	0.182713		D1	Trp-Gly	0.0617332	0.0597082	0.0607207		E1	Trp-Lys	0.182137	0.109192
E1	Trp-Lys	0.169595	0.194679	0.182137		E1	Trp-Lys	0.13	0.0883829	0.109192		F1	Trp-Ala	0.211849	0.123571
F1	Trp-Ala	0.239319	0.18438	0.211849		F1	Trp-Ala	0.128218	0.118924	0.123571		G1	Trp-Arg	0.0684324	0.0915549
G1	Trp-Arg	0.0779018	0.058963	0.0684324		G1	Trp-Arg	0.114301	0.0688084	0.0915549		H1	Trp-Leu	0.175239	0.175983
H1	Trp-Leu	0.184697	0.165782	0.175239		H1	Trp-Leu	0.22248	0.129485	0.175983
	Diagnosis	Control	Control				Diagnosis	Patient	Patient
	72 hr, 5% FBS, 20,000 Cells						72 hr, 5% FBS, 20,000 Cells
		2015-03-23	2015-03-23					2015-03-23	2015-03-23				72 hr, 5% FBS, 20,000 Cells
		2015-03-23	2015-03-23					2015-03-23	2015-03-23			well	CMS#	control Average	Patient Average
well	CMS#	cms18644 Average	cms18645 Average	control Average		well	CMS#	cms23662 Average	cms23912 Average	Patient Average		A1	a-D-Glucose	1.19733	1.40676
A1	a-D-Glucose	0.881284	1.51337	1.19733		A1	a-D-Glucose	1.37049	1.44304	1.40676		B1	Empty	0.180959	0.118222
B1	Empty	0.165866	0.196053	0.180959		B1	Empty	0.130727	0.105717	0.118222		C1	L-Tryptophan	0.439962	0.185865
C1	L-Tryptophan	0.406783	0.473141	0.439962		C1	L-Tryptophan	0.226621	0.145109	0.185865		D1	Trp-Gly	0.426514	0.167737
D1	Trp-Gly	0.367657	0.48537	0.426514		D1	Trp-Gly	0.218161	0.117312	0.167737		E1	Trp-Lys	0.435321	0.220845
E1	Trp-Lys	0.354452	0.516189	0.435321		E1	Trp-Lys	0.206258	0.235431	0.220845		F1	Trp-Ala	0.425542	0.290721
F1	Trp-Ala	0.409579	0.441506	0.425542		F1	Trp-Ala	0.222539	0.358902	0.290721		G1	Trp-Arg	0.171876	0.201374
G1	Trp-Arg	0.206445	0.137307	0.171876		G1	Trp-Arg	0.10202	0.300728	0.201374		H1	Trp-Leu	0.276054	0.27095
H1	Trp-Leu	0.37817	0.173938	0.276054		H1	Trp-Leu	0.171106	0.370795	0.27095
	Diagnosis	Control	Control				Diagnosis	Patient	Patient
	72 hr, 5% FBS, 40,000 Cells						72 hr, 5% FBS, 40,000 Cells
	blood sample date (mm/dd/yyyy)	2015-04-27	2015-04-27				blood sample date (mm/dd/yyyy)	2015-04-27	2015-04-27				72 hr, 5% FBS, 40,000 Cells
	assay date (mm/dd/yyyy)	2015-04-27	2015-04-27				assay date (mm/dd/yyyy)	2015-04-27	2015-04-27			well	CMS#	control Average	Patient Average
well	CMS#	cms18644 Average	cms18645 Average	control Average		well	CMS#	CMS23662 Average	cms23912 Average	Patient Average		A1	a-D-Glucose	0.599449	0.523
A1	a-D-Glucose	0.47321	0.669949	0.57158		A1	a-D-Glucose	0.599449	0.523	0.561225		B1	Empty	0.0758827	0.0822478
B1	Empty	0.110996	0.090519	0.100758		B1	Empty	0.0758827	0.0822478	0.0790653		C1	L-Tryptophan	0.231035	0.178012
C1	L-Tryptophan	0.377505	0.228507	0.303006		C1	L-Tryptophan	0.231035	0.178012	0.204524		D1	Trp-Gly	0.205102	0.167041
D1	Trp-Gly	0.272794	0.16923	0.221012		D1	Trp-Gly	0.205102	0.167041	0.186071		E1	Trp-Lys	0.19298	0.138417
E1	Trp-Lys	0.248575	0.199021	0.223798		E1	Trp-Lys	0.19298	0.138417	0.165698		F1	Trp-Ala	0.221725	0.163313
F1	Trp-Ala	0.281216	0.189138	0.235177		F1	Trp-Ala	0.221725	0.163313	0.192519		G1	Trp-Arg	0.10098	0.085817
G1	Trp-Arg	0.151336	0.0973276	0.124332		G1	Trp-Arg	0.10098	0.085817	0.0933984		H1	Trp-Leu	0.186354	0.165742
H1	Trp-Leu	0.317282	0.205615	0.261449		H1	Trp-Leu	0.186354	0.165742	0.176048
	Diagnosis	Control	Control				Diagnosis	Patient	Patient
													72 hr, 1% FBS, 40,000 Cells
	72 hr, 1% FBS, 40,000 Cells						72 hr, 1% FBS, 40,000 Cells
	blood sample date (mm/dd/yyyy)	2015-04-27	2015-04-27				blood sample date (mm/dd/yyyy)	2015-04-27	2015-04-27				72 hr, 1% FBS, 40,000 Cells
	assay date (mm/dd/yyyy)	2015-04-27	2015-04-27				assay date (mm/dd/yyyy)	2015-04-27	2015-04-27			well	CMS#	control Average	Patient Average
well	CMS#	cms18644 Average	cms18645 Average	control Average		well	CMS#	CMS23662 Average	cms23912 Average	Patient Average		A1	a-D-Glucose	0.427378	0.371002
A1	a-D-Glucose	0.478076	0.37668	0.427378		A1	a-D-Glucose	0.409446	0.332557	0.371002		B1	Empty	0.0534429	0.0429153
B1	Empty	0.0688507	0.0380352	0.0534429		B1	Empty	0.0451204	0.0407101	0.0429153		C1	L-Tryptophan	0.317295	0.101575
C1	L-Tryptophan	0.440304	0.194286	0.317295		C1	L-Tryptophan	0.105487	0.097664	0.101575		D1	Trp-Gly	0.234988	0.0692626
D1	Trp-Gly	0.317154	0.152822	0.234988		D1	Trp-Gly	0.0786235	0.0599018	0.0692626		E1	Trp-Lys	0.137393	0.0439177
E1	Trp-Lys	0.172466	0.102319	0.137393		E1	Trp-Lys	0.0441539	0.0436814	0.0439177		F1	Trp-Ala	0.194674	0.0366691
F1	Trp-Ala	0.24791	0.141439	0.194674		F1	Trp-Ala	0.0414686	0.0318696	0.0366691		G1	Trp-Arg	0.113141	0.0172019
G1	Trp-Arg	0.174215	0.0520667	0.113141		G1	Trp-Arg	0.0213442	0.0130596	0.0172019		H1	Trp-Leu	0.153	0.0593852
H1	Trp-Leu	0.187246	0.118754	0.153		H1	Trp-Leu	0.0625793	0.0561911	0.0593852
	Diagnosis	Control	Control				Diagnosis	Patient	Patient
	48 hr, 5% FBS, 10,000 Cells						48 hr, 5% FBS, 10,000 Cells
	blood sample date (mm/dd/yyyy)	2015-04-27	2015-04-27				blood sample date (mm/dd/yyyy)	2015-04-27	2015-04-27				48 hr, 5% FBS, 10,000 Cells
	assay date (mm/dd/yyyy)	2015-04-27	2015-04-27				assay date (mm/dd/yyyy)	2015-04-27	2015-04-27			well	CMS#	control Average	Patient Average
well	CMS#	cms18644 Average	cms18645 Average	control Average		well	CMS#	CMS23662 Average	cms23912 Average	Patient Average		A1	a-D-Glucose	0.827893	1.17994
A1	a-D-Glucose	0.7461	0.909686	0.827893		A1	a-D-Glucose	1.13233	1.22755	1.17994		B1	Empty	0.204345	0.187043
B1	Empty	0.146303	0.262387	0.204345		B1	Empty	0.189839	0.184247	0.187043		C1	L-Tryptophan	0.630217	0.279822
C1	L-Tryptophan	0.589125	0.671309	0.630217		C1	L-Tryptophan	0.253086	0.306559	0.279822		D1	Trp-Gly	0.272678	0.232491
D1	Trp-Gly	0.280348	0.265009	0.272678		D1	Trp-Gly	0.216754	0.248228	0.232491		E1	Trp-Lys	0.274589	0.245285
E1	Trp-Lys	0.272716	0.276462	0.274589		E1	Trp-Lys	0.22716	0.26341	0.245285		F1	Trp-Ala	0.264609	0.240125
F1	Trp-Ala	0.266546	0.262673	0.264609		F1	Trp-Ala	0.230384	0.249865	0.240125		G1	Trp-Arg	0.160982	0.162425
G1	Trp-Arg	0.164449	0.157516	0.160982		G1	Trp-Arg	0.153592	0.171259	0.162425		H1	Trp-Leu	0.285034	0.259188
H1	Trp-Leu	0.265637	0.304431	0.285034		H1	Trp-Leu	0.240454	0.277923	0.259188
	Diagnosis	Control	Control				Diagnosis	Patient	Patient
	48 hr, 1% FBS, 10,000 Cells						48 hr, 1% FBS, 10,000 Cells
	blood sample date (mm/dd/yyyy)	2015-04-27	2015-04-27				blood sample date (mm/dd/yyyy)	2015-04-27	2015-04-27				48 hr, 1% FBS, 10,000 Cells
	assay date (mm/dd/yyyy)	2015-04-27	2015-04-27				assay date (mm/dd/yyyy)	2015-04-27	2015-04-27			well	CMS#	control Average	Patient Average
well	CMS#	cms18644 Average	cms18645 Average	control Average		well	CMS#	CMS23662 Average	cms23912 Average	Patient Average		A1	a-D-Glucose	0.886107	1.02134
A1	a-D-Glucose	0.375862	1.39635	0.886107		A1	a-D-Glucose	0.771527	1.27115	1.02134		B1	Empty	0.0311534	0.0641064
B1	Empty	0.02624	0.0360667	0.0311534		B1	Empty	0.042484	0.0857288	0.0641064		C1	L-Tryptophan	0.202936	0.0899764
C1	L-Tryptophan	0.194223	0.211649	0.202936		C1	L-Tryptophan	0.0517055	0.128247	0.0899764		D1	Trp-Gly	0.176516	0.0687329
D1	Trp-Gly	0.166016	0.187017	0.176516		D1	Trp-Gly	0.0345508	0.102915	0.0687329		E1	Trp-Lys	0.143428	0.042771
E1	Trp-Lys	0.143306	0.14355	0.143428		E1	Trp-Lys	0.0384257	0.0471163	0.042771		F1	Trp-Ala	0.139392	0.0762384
F1	Trp-Ala	0.131096	0.147687	0.139392		F1	Trp-Ala	0.0670976	0.0853791	0.0762384		G1	Trp-Arg	0.0627044	0.0427999
G1	Trp-Arg	0.0718033	0.0536055	0.0627044		G1	Trp-Arg	0.0466018	0.038998	0.0427999		H1	Trp-Leu	0.122603	0.11458
H1	Trp-Leu	0.144735	0.100471	0.122603		H1	Trp-Leu	0.119794	0.109367	0.11458
	Diagnosis	Control	Control				Diagnosis	Patient	Patient
	72 hr, 5% FBS, 10,000 Cells						72 hr, 5% FBS, 10,000 Cells
	blood sample date (mm/dd/yyyy)	2015-04-27	2015-04-27				blood sample date (mm/dd/yyyy)	2015-04-27	2015-04-27				72 hr, 5% FBS, 10,000 Cells
	assay date (mm/dd/yyyy)	2015-04-27	2015-04-27				assay date (mm/dd/yyyy)	2015-04-27	2015-04-27			well	CMS#	control Average	Patient Average
well	CMS#	cms18644 Average	cms18645 Average	control Average		well	CMS#	CMS23662 Average	cms23912 Average	Patient Average		A1	a-D-Glucose	1.03477	1.23765
A1	a-D-Glucose	0.984989	1.08455	1.03477		A1	a-D-Glucose	1.26117	1.21413	1.23765		B1	Empty	0.166986	0.148941
B1	Empty	0.145702	0.18827	0.166986		B1	Empty	0.145471	0.152411	0.148941		C1	L-Tryptophan	0.322687	0.181445
C1	L-Tryptophan	0.278662	0.366713	0.322687		C1	L-Tryptophan	0.169138	0.193751	0.181445		D1	Trp-Gly	0.276337	0.173516
D1	Trp-Gly	0.269525	0.283149	0.276337		D1	Trp-Gly	0.157899	0.189133	0.173516		E1	Trp-Lys	0.25005	0.173194
E1	Trp-Lys	0.23126	0.26884	0.25005		E1	Trp-Lys	0.149079	0.19731	0.173194		F1	Trp-Ala	0.277502	0.188109
F1	Trp-Ala	0.293884	0.26112	0.277502		F1	Trp-Ala	0.158731	0.217487	0.188109		G1	Trp-Arg	0.158662	0.12019
G1	Trp-Arg	0.147539	0.169785	0.158662		G1	Trp-Arg	0.11033	0.130051	0.12019		H1	Trp-Leu	0.277608	0.242034
H1	Trp-Leu	0.272956	0.28226	0.277608		H1	Trp-Leu	0.218495	0.265572	0.242034
	Diagnosis	Control	Control				Diagnosis	Patient	Patient
	72 hr, 1% FBS, 10,000 Cells						72 hr, 1% FBS, 10,000 Cells
	blood sample date (mm/dd/yyyy)	2015-04-27	2015-04-27				blood sample date (mm/dd/yyyy)	2015-04-27	2015-04-27				72 hr, 1% FBS, 10,000 Cells
	assay date (mm/dd/yyyy)	2015-04-27	2015-04-27				assay date (mm/dd/yyyy)	2015-04-27	2015-04-27			well	CMS#	control Average	Patient Average
well	CMS#	cms18644 Average	cms18645 Average	control Average		well	CMS#	CMS23662 Average	cms23912 Average	Patient Average		A1	a-D-Glucose	0.371638	0.802221
A1	a-D-Glucose	0.476474	0.266802	0.371638		A1	a-D-Glucose	0.968449	0.635993	0.802221		B1	Empty	0.0386702	0.0793725
B1	Empty	0.047315	0.0300253	0.0386702		B1	Empty	0.121925	0.0368199	0.0793725		C1	L-Tryptophan	0.172809	0.1093
C1	L-Tryptophan	0.198913	0.146705	0.172809		C1	L-Tryptophan	0.139757	0.0788431	0.1093		D1	Trp-Gly	0.125555	0.0474403
D1	Trp-Gly	0.161118	0.0899915	0.125555		D1	Trp-Gly	0.0563944	0.0384863	0.0474403		E1	Trp-Lys	0.117545	0.0302807
E1	Trp-Lys	0.116666	0.118423	0.117545		E1	Trp-Lys	0.026796	0.0337653	0.0302807		F1	Trp-Ala	0.139384	0.107898
F1	Trp-Ala	0.188196	0.0905719	0.139384		F1	Trp-Ala	0.111966	0.10383	0.107898		G1	Trp-Arg	0.0846807	0.0753698
G1	Trp-Arg	0.0976279	0.0717334	0.0846807		G1	Trp-Arg	0.0846557	0.066084	0.0753698		H1	Trp-Leu	0.150989	0.14766
H1	Trp-Leu	0.192693	0.109285	0.150989		H1	Trp-Leu	0.153794	0.141526	0.14766
	Diagnosis	Control	Control				Diagnosis	Patient	Patient
	24+24hr, 1% FBS, 20,000 Cells						24+24hr, 1% FBS, 20,000 Cells
	blood sample date (mm/dd/yyyy)	2015-04-27	2015-04-27				blood sample date (mm/dd/yyyy)	2015-04-27	2015-04-27				24+24hr, 1% FBS, 20,000 Cells
	assay date (mm/dd/yyyy)	2015-04-27	2015-04-27				assay date (mm/dd/yyyy)	2015-04-27	2015-04-27			well	CMS#	control Average	Patient Average
well	CMS#	cms18644 Average	cms18645 Average	control Average		well	CMS#	CMS23662 Average	cms23912 Average	Patient Average		A1	a-D-Glucose	1.46323	1.67517
A1	a-D-Glucose	1.25476	1.6717	1.46323		A1	a-D-Glucose	1.66887	1.68147	1.67517		B1	Empty	0.170023	0.152172
B1	Empty	0.15634	0.183705	0.170023		B1	Empty	0.176226	0.128119	0.152172		C1	L-Tryptophan	0.240175	0.187937
C1	L-Tryptophan	0.220482	0.259867	0.240175		C1	L-Tryptophan	0.242815	0.13306	0.187937		D1	Trp-Gly	0.214016	0.15892
D1	Trp-Gly	0.157244	0.270788	0.214016		D1	Trp-Gly	0.195287	0.122553	0.15892		E1	Trp-Lys	0.166305	0.190053
E1	Trp-Lys	0.10046	0.23215	0.166305		E1	Trp-Lys	0.185497	0.194608	0.190053		F1	Trp-Ala	0.129807	0.210597
F1	Trp-Ala	0.0908005	0.168813	0.129807		F1	Trp-Ala	0.141321	0.279873	0.210597		G1	Trp-Arg	0.0692162	0.160235
G1	Trp-Arg	0.0643578	0.0740747	0.0692162		G1	Trp-Arg	0.0548887	0.265582	0.160235		H1	Trp-Leu	0.128416	0.231254
H1	Trp-Leu	0.114488	0.142345	0.128416		H1	Trp-Leu	0.121802	0.340705	0.231254
	Diagnosis	Control	Control				Diagnosis	Patient	Patient
	24+24hr, 5% FBS, 40,000 Cells						24+24hr, 5% FBS, 40,000 Cells
	blood sample date (mm/dd/yyyy)	2015-05-26	2015-05-26				blood sample date (mm/dd/yyyy)	2015-05-26	2015-05-26				24+24hr, 5% FBS, 40,000 Cells
	assay date (mm/dd/yyyy)	2015-05-26	2015-05-26				assay date (mm/dd/yyyy)	2015-05-26	2015-05-26			well	CMS#	control Average	Patient Average
well	CMS#	cms18644 Average	cms18645 Average	control Average		well	CMS#	CMS23662 Average	cms23912 Average	Patient Average		A1	a-D-Glucose	1.33141	1.61104
A1	a-D-Glucose	1.21471	1.4481	1.33141		A1	a-D-Glucose	1.58559	1.63648	1.61104		B1	Empty	0.329763	0.34524
B1	Empty	0.311982	0.347544	0.329763		B1	Empty	0.354822	0.335657	0.34524		C1	L-Tryptophan	0.515064	0.452777
C1	L-Tryptophan	0.483585	0.546542	0.515064		C1	L-Tryptophan	0.455687	0.449868	0.452777		D1	Trp-Gly	0.411194	0.389087
D1	Trp-Gly	0.324956	0.497433	0.411194		D1	Trp-Gly	0.386377	0.391798	0.389087		E1	Trp-Lys	0.440463	0.399442
E1	Trp-Lys	0.413109	0.467816	0.440463		E1	Trp-Lys	0.377029	0.421854	0.399442		F1	Trp-Ala	0.404005	0.389893
F1	Trp-Ala	0.332643	0.475366	0.404005		F1	Trp-Ala	0.366541	0.413244	0.389893		G1	Trp-Arg	0.308962	0.305696
G1	Trp-Arg	0.227636	0.390288	0.308962		G1	Trp-Arg	0.271639	0.339753	0.305696		H1	Trp-Leu	0.419707	0.463001
H1	Trp-Leu	0.316413	0.523001	0.419707		H1	Trp-Leu	0.406135	0.519866	0.463001
	Diagnosis	Control	Control				Diagnosis	Patient	Patient
	24+24hr, 1% FBS, 40,000 Cells						24+24hr, 1% FBS, 40,000 Cells
	blood sample date (mm/dd/yyyy)	2015-05-26	2015-05-26				blood sample date (mm/dd/yyyy)	2015-05-26	2015-05-26				24+24hr, 1% FBS, 40,000 Cells
	assay date (mm/dd/yyyy)	2015-05-26	2015-05-26				assay date (mm/dd/yyyy)	2015-05-26	2015-05-26			well	CMS#	control Average	Patient Average
well	CMS#	cms18644 Average	cms18645 Average	control Average		well	CMS#	CMS23662 Average	cms23912 Average	Patient Average		A1	a-D-Glucose	1.39906	1.59943
A1	a-D-Glucose	1.36707	1.43106	1.39906		A1	a-D-Glucose	1.59166	1.60721	1.59943		B1	Empty	0.282149	0.239953
B1	Empty	0.378153	0.186145	0.282149		B1	Empty	0.156471	0.323436	0.239953		C1	L-Tryptophan	0.462547	0.323473
C1	L-Tryptophan	0.491321	0.433772	0.462547		C1	L-Tryptophan	0.242681	0.404265	0.323473		D1	Trp-Gly	0.338168	0.214567
D1	Trp-Gly	0.297736	0.3786	0.338168		D1	Trp-Gly	0.219034	0.2101	0.214567		E1	Trp-Lys	0.263663	0.154469
E1	Trp-Lys	0.197335	0.32999	0.263663		E1	Trp-Lys	0.15314	0.155797	0.154469		F1	Trp-Ala	0.298795	0.111858
F1	Trp-Ala	0.2069	0.39069	0.298795		F1	Trp-Ala	0.103503	0.120214	0.111858		G1	Trp-Arg	0.19377	0.0974143
G1	Trp-Arg	0.134732	0.252809	0.19377		G1	Trp-Arg	0.0474125	0.147416	0.0974143		H1	Trp-Leu	0.317639	0.207142
H1	Trp-Leu	0.263788	0.37149	0.317639		H1	Trp-Leu	0.171564	0.242719	0.207142
	Diagnosis	Control	Control				Diagnosis	Patient	Patient
	24+24hr, 5% FBS, 10,000 Cells						24+24hr, 5% FBS, 10,000 Cells
	blood sample date (mm/dd/yyyy)	2015-05-26	2015-05-26				blood sample date (mm/dd/yyyy)	2015-05-26	2015-05-26				24+24hr, 5% FBS, 10,000 Cells
	assay date (mm/dd/yyyy)	2015-05-26	2015-05-26				assay date (mm/dd/yyyy)	2015-05-26	2015-05-26			well	CMS#	control Average	Patient Average
well	CMS#	cms18644 Average	cms18645 Average	control Average		well	CMS#	CMS23662 Average	cms23912 Average	Patient Average		A1	a-D-Glucose	1.55334	1.1892
A1	a-D-Glucose	1.47194	1.63475	1.55334		A1	a-D-Glucose	0.736915	1.64149	1.1892		B1	Empty	0.332782	0.407016
B1	Empty	0.273421	0.392143	0.332782		B1	Empty	0.394834	0.419199	0.407016		C1	L-Tryptophan	0.466458	0.428918
C1	L-Tryptophan	0.385563	0.547352	0.466458		C1	L-Tryptophan	0.489346	0.36849	0.428918		D1	Trp-Gly	0.383395	0.415803
D1	Trp-Gly	0.304981	0.46181	0.383395		D1	Trp-Gly	0.463266	0.36834	0.415803		E1	Trp-Lys	0.368375	0.345903
E1	Trp-Lys	0.247396	0.489354	0.368375		E1	Trp-Lys	0.440457	0.251349	0.345903		F1	Trp-Ala	0.365859	0.231133
F1	Trp-Ala	0.232025	0.499692	0.365859		F1	Trp-Ala	0.331712	0.130554	0.231133		G1	Trp-Arg	0.264441	0.0987723
G1	Trp-Arg	0.168687	0.360196	0.264441		G1	Trp-Arg	0.0756182	0.121926	0.0987723		H1	Trp-Leu	0.359742	0.255457
H1	Trp-Leu	0.222834	0.49665	0.359742		H1	Trp-Leu	0.161165	0.34975	0.255457
	Diagnosis	Control	Control				Diagnosis	Patient	Patient
	24+24hr, 1% FBS, 10,000 Cells						24+24hr, 1% FBS, 10,000 Cells
	blood sample date (mm/dd/yyyy)	2015-05-26	2015-05-26				blood sample date (mm/dd/yyyy)	2015-05-26	2015-05-26				24+24hr, 1% FBS, 10,000 Cells
	assay date (mm/dd/yyyy)	2015-05-26	2015-05-26				assay date (mm/dd/yyyy)	2015-05-26	2015-05-26			well	CMS#	control Average	Patient Average
well	CMS#	cms18644 Average	cms18645 Average	control Average		well	CMS#	CMS23662 Average	cms23912 Average	Patient Average		A1	a-D-Glucose	1.49022	1.56756
A1	a-D-Glucose	1.51882	1.46161	1.49022		A1	a-D-Glucose	1.64556	1.48956	1.56756		B1	Empty	0.104335	0.211135
B1	Empty	0.0872264	0.121444	0.104335		B1	Empty	0.16549	0.256781	0.211135		C1	L-Tryptophan	0.123734	0.196234
C1	L-Tryptophan	0.133957	0.11351	0.123734		C1	L-Tryptophan	0.143719	0.248749	0.196234		D1	Trp-Gly	0.207766	0.212188
D1	Trp-Gly	0.144121	0.271411	0.207766		D1	Trp-Gly	0.217218	0.207158	0.212188		E1	Trp-Lys	0.22091	0.176332
E1	Trp-Lys	0.128222	0.313598	0.22091		E1	Trp-Lys	0.192579	0.160085	0.176332		F1	Trp-Ala	0.20727	0.13941
F1	Trp-Ala	0.111779	0.302762	0.20727		F1	Trp-Ala	0.161693	0.117128	0.13941		G1	Trp-Arg	0.170385	0.0793814
G1	Trp-Arg	0.101307	0.239463	0.170385		G1	Trp-Arg	0.0682809	0.0904819	0.0793814		H1	Trp-Leu	0.234953	0.15048
H1	Trp-Leu	0.122489	0.347417	0.234953		H1	Trp-Leu	0.116442	0.184517	0.15048
	Diagnosis	Control	Control				Diagnosis	Patient	Patient
	omnilog 24*, 1% FBS, 20,000 Cells						omnilog 24*, 1% FBS, 20,000 Cells
	blood sample date (mm/dd/yyyy)	2015-05-26	2015-05-26				blood sample date (mm/dd/yyyy)	2015-05-26	2015-05-26				omnilog 24*, 1% FBS, 20,000 Cells
	assay date (mm/dd/yyyy)	2015-05-26	2015-05-26				assay date (mm/dd/yyyy)	2015-05-26	2015-05-26			well	CMS#	control Average	Patient Average
well	CMS#	cms18644 Average	cms18645 Average	control Average		well	CMS#	CMS23662 Average	cms23912 Average	Patient Average		A1	a-D-Glucose	1.63357	1.54968
A1	a-D-Glucose	1.65985	1.60729	1.63357		A1	a-D-Glucose	1.35637	1.743	1.54968		B1	Empty	0.989215	0.576303
B1	Empty	0.712758	1.26567	0.989215		B1	Empty	0.796696	0.355909	0.576303		C1	L-Tryptophan	1.07233	0.58125
C1	L-Tryptophan	0.793305	1.35136	1.07233		C1	L-Tryptophan	0.77547	0.387031	0.58125		D1	Trp-Gly	0.999914	0.548527
D1	Trp-Gly	0.75372	1.24611	0.999914		D1	Trp-Gly	0.69157	0.405484	0.548527		E1	Trp-Lys	0.788364	0.533182
E1	Trp-Lys	0.597698	0.979031	0.788364		E1	Trp-Lys	0.542483	0.523881	0.533182		F1	Trp-Ala	0.55114	0.491297
F1	Trp-Ala	0.282605	0.819675	0.55114		F1	Trp-Ala	0.4028	0.579793	0.491297		G1	Trp-Arg	0.377699	0.336623
G1	Trp-Arg	0.140736	0.614661	0.377699		G1	Trp-Arg	0.17795	0.495295	0.336623		H1	Trp-Leu	0.40005	0.365359
H1	Trp-Leu	0.232549	0.567551	0.40005		H1	Trp-Leu	0.295631	0.435087	0.365359
	Diagnosis	Control	Control				Diagnosis	Patient	Patient
	omnilog 24*, 5% FBS, 40,000 Cells						omnilog 24*, 5% FBS, 40,000 Cells
	blood sample date (mm/dd/yyyy)	2015-05-26	2015-05-26				blood sample date (mm/dd/yyyy)	2015-05-26	2015-05-26				omnilog 24*, 5% FBS, 40,000 Cells
	assay date (mm/dd/yyyy)	2015-05-26	2015-05-26				assay date (mm/dd/yyyy)	2015-05-26	2015-05-26			well	CMS#	control Average	Patient Average
well	CMS#	cms18644 Average	cms18645 Average	control Average		well	CMS#	CMS23662 Average	cms23912 Average	Patient Average		A1	a-D-Glucose	1.66078	1.10426
A1	a-D-Glucose	1.66393	1.65763	1.66078		A1	a-D-Glucose	0.570784	1.63773	1.10426		B1	Empty	1.20514	1.08617
B1	Empty	0.956072	1.4542	1.20514		B1	Empty	0.899877	1.27246	1.08617		C1	L-Tryptophan	1.19612	1.29262
C1	L-Tryptophan	0.960163	1.43207	1.19612		C1	L-Tryptophan	1.26048	1.32476	1.29262		D1	Trp-Gly	1.20482	1.31837
D1	Trp-Gly	0.878134	1.5315	1.20482		D1	Trp-Gly	1.32639	1.31035	1.31837		E1	Trp-Lys	1.10886	1.23376
E1	Trp-Lys	0.770614	1.4471	1.10886		E1	Trp-Lys	1.16334	1.30419	1.23376		F1	Trp-Ala	1.21937	1.02168
F1	Trp-Ala	0.892778	1.54595	1.21937		F1	Trp-Ala	0.876632	1.16674	1.02168		G1	Trp-Arg	1.09146	0.682759
G1	Trp-Arg	0.808793	1.37412	1.09146		G1	Trp-Arg	0.428826	0.936692	0.682759		H1	Trp-Leu	1.08881	0.712619
H1	Trp-Leu	0.713979	1.46363	1.08881		H1	Trp-Leu	0.421947	1.00329	0.712619
	Diagnosis	Control	Control				Diagnosis	Patient	Patient
	omnilog 24*, 1% FBS, 40,000 Cells						omnilog 24*, 1% FBS, 40,000 Cells
	blood sample date (mm/dd/yyyy)	2015-05-26	2015-05-26				blood sample date (mm/dd/yyyy)	2015-05-26	2015-05-26				omnilog 24*, 1% FBS, 40,000 Cells
	assay date (mm/dd/yyyy)	2015-05-26	2015-05-26				assay date (mm/dd/yyyy)	2015-05-26	2015-05-26			well	CMS#	control Average	Patient Average
well	CMS#	cms18644 Average	cms18645 Average	control Average		well	CMS#	CMS23662 Average	cms23912 Average	Patient Average		A1	a-D-Glucose	1.65612	1.63464
A1	a-D-Glucose	1.58178	1.73046	1.65612		A1	a-D-Glucose	1.56399	1.70529	1.63464		B1	Empty	0.870894	1.05168
B1	Empty	0.734814	1.00697	0.870894		B1	Empty	1.39806	0.705305	1.05168		C1	L-Tryptophan	1.01782	1.08063
C1	L-Tryptophan	0.823688	1.21195	1.01782		C1	L-Tryptophan	1.22522	0.93603	1.08063		D1	Trp-Gly	0.760487	0.911011
D1	Trp-Gly	0.466522	1.05445	0.760487		D1	Trp-Gly	0.80643	1.01559	0.911011		E1	Trp-Lys	0.583228	0.511999
E1	Trp-Lys	0.327978	0.838478	0.583228		E1	Trp-Lys	0.432344	0.591653	0.511999		F1	Trp-Ala	0.49343	0.317351
F1	Trp-Ala	0.284086	0.702773	0.49343		F1	Trp-Ala	0.27547	0.359233	0.317351		G1	Trp-Arg	0.348343	0.19204
G1	Trp-Arg	0.161985	0.534702	0.348343		G1	Trp-Arg	0.149958	0.234121	0.19204		H1	Trp-Leu	0.498423	0.294443
H1	Trp-Leu	0.339017	0.65783	0.498423		H1	Trp-Leu	0.260682	0.328205	0.294443
	Diagnosis	Control	Control				Diagnosis	Patient	Patient
	omnilog 24*, 5% FBS, 10,000 Cells						omnilog 24*, 5% FBS, 10,000 Cells
	blood sample date (mm/dd/yyyy)	2015-05-26	2015-05-26				blood sample date (mm/dd/yyyy)	2015-05-26	2015-05-26				omnilog 24*, 5% FBS, 10,000 Cells
	assay date (mm/dd/yyyy)	2015-05-26	2015-05-26				assay date (mm/dd/yyyy)	2015-05-26	2015-05-26			well	CMS#	control Average	Patient Average
well	CMS#	cms18644 Average	cms18645 Average	control Average		well	CMS#	CMS23662 Average	cms23912 Average	Patient Average		A1	a-D-Glucose	1.13844	1.26844
A1	a-D-Glucose	0.629471	1.6474	1.13844		A1	a-D-Glucose	0.935034	1.60184	1.26844		B1	Empty	1.0481	1.12803
B1	Empty	0.655039	1.44117	1.0481		B1	Empty	1.05297	1.20308	1.12803		C1	L-Tryptophan	1.13324	0.935013
C1	L-Tryptophan	0.855237	1.41124	1.13324		C1	L-Tryptophan	0.819651	1.05037	0.935013		D1	Trp-Gly	1.065	0.522921
D1	Trp-Gly	0.859628	1.27037	1.065		D1	Trp-Gly	0.648663	0.39718	0.522921		E1	Trp-Lys	1.0696	0.414246
E1	Trp-Lys	0.70507	1.43413	1.0696		E1	Trp-Lys	0.590556	0.237937	0.414246		F1	Trp-Ala	0.595722	0.323328
F1	Trp-Ala	0.503165	0.68828	0.595722		F1	Trp-Ala	0.404705	0.241952	0.323328		G1	Trp-Arg	0.298871	0.223269
G1	Trp-Arg	0.330999	0.266742	0.298871		G1	Trp-Arg	0.231454	0.215084	0.223269		H1	Trp-Leu	0.263736	0.249188
H1	Trp-Leu	0.244432	0.28304	0.263736		H1	Trp-Leu	0.224989	0.273388	0.249188
	Diagnosis	Control	Control				Diagnosis	Patient	Patient
	omnilog 24*, 1% FBS, 10,000 Cells						omnilog 24*, 1% FBS, 10,000 Cells
	blood sample date (mm/dd/yyyy)	2015-05-26	2015-05-26				blood sample date (mm/dd/yyyy)	2015-05-26	2015-05-26				omnilog 24*, 1% FBS, 10,000 Cells
	assay date (mm/dd/yyyy)	2015-05-26	2015-05-26				assay date (mm/dd/yyyy)	2015-05-26	2015-05-26			well	CMS#	control Average	Patient Average
well	CMS#	cms18644 Average	cms18645 Average	control Average		well	CMS#	CMS23662 Average	cms23912 Average	Patient Average		A1	a-D-Glucose	1.71954	1.07989
A1	a-D-Glucose	1.72909	1.71	1.71954		A1	a-D-Glucose	1.11597	1.04381	1.07989		B1	Empty	0.417198	0.630942
B1	Empty	0.361731	0.472664	0.417198		B1	Empty	0.550546	0.711338	0.630942		C1	L-Tryptophan	0.51732	0.68871
C1	L-Tryptophan	0.372177	0.662462	0.51732		C1	L-Tryptophan	0.570627	0.806792	0.68871		D1	Trp-Gly	0.542036	0.502754
D1	Trp-Gly	0.305699	0.778372	0.542036		D1	Trp-Gly	0.435553	0.569956	0.502754		E1	Trp-Lys	0.479388	0.377045
E1	Trp-Lys	0.234631	0.724146	0.479388		E1	Trp-Lys	0.359735	0.394355	0.377045		F1	Trp-Ala	0.444887	0.297706
F1	Trp-Ala	0.2445	0.645273	0.444887		F1	Trp-Ala	0.305208	0.290204	0.297706		G1	Trp-Arg	0.296094	0.21821
G1	Trp-Arg	0.227323	0.364865	0.296094		G1	Trp-Arg	0.237037	0.199383	0.21821		H1	Trp-Leu	0.405523	0.253808
H1	Trp-Leu	0.32162	0.489427	0.405523		H1	Trp-Leu	0.276451	0.231166	0.253808
	Diagnosis	Control	Control				Diagnosis	Patient	Patient

## Sheet: Endpoint
	48 hr, 1% FBS, 20,000 Cells
	blood sample date (mm/dd/yyyy)	2015-06-22	2015-06-22	2015-06-22	2015-06-22	2015-06-22	2015-06-22	2015-06-22	2015-06-22	2015-06-22	2015-06-22	2015-06-22	2015-06-22	2015-06-22	2015-06-22	2015-06-22	2015-06-22
	assay date (mm/dd/yyyy)	2015-06-22	2015-06-22	2015-06-22	2015-06-22	2015-06-22	2015-06-22	2015-06-22	2015-06-22	2015-06-22	2015-06-22	2015-06-22	2015-06-22	2015-06-22	2015-06-22	2015-06-22	2015-06-22
well	CMS#	cms18644	cms18644	cms18644	cms18644 Average	cms18645	cms18645	cms18645	cms18645 Average	CMS23662	CMS23662	CMS23662	CMS23662 Average	cms23912	cms23912	cms23912	cms23912 Average
A1	a-D-Glucose	287	272	258	272.333	329	336	335	333.333	248	198	196	214	280	278	325	294.333
B1	Empty	43	40	37	40	45	28	34	35.6667	40	36	35	37	45	53	55	51
C1	L-Tryptophan	186	165	160	170.333	87	94	107	96	47	46	53	48.6667	45	55	60	53.3333
D1	Trp-Gly	158	143	131	144	81	75	65	73.6667	44	37	41	40.6667	36	39	45	40
E1	Trp-Lys	155	133	110	132.667	71	64	61	65.3333	38	50	52	46.6667	45	42	45	44
F1	Trp-Ala	147	108	90	115	73	68	66	69	46	51	45	47.3333	37	54	53	48
G1	Trp-Arg	87	72	101	86.6667	53	55	69	59	41	41	34	38.6667	49	39	48	45.3333
H1	Trp-Leu	118	105	103	108.667	85	79	82	82	64	63	58	61.6667	73	74	65	70.6667
	Diagnosis				Control				Control				Patient				Patient
	48 hr, 5% FBS, 20,000 Cells
	blood sample date (mm/dd/yyyy)	2015-02-24	2015-02-24	2015-02-24	2015-02-24	2015-02-24	2015-02-24	2015-02-24	2015-02-24	2015-02-24	2015-02-24	2015-02-24	2015-02-24	2015-02-24	2015-02-24	2015-02-24	2015-02-24
	assay date (mm/dd/yyyy)	2015-02-24	2015-02-24	2015-02-24	2015-02-24	2015-02-24	2015-02-24	2015-02-24	2015-02-24	2015-02-24	2015-02-24	2015-02-24	2015-02-24	2015-02-24	2015-02-24	2015-02-24	2015-02-24
well	CMS#	cms18644	cms18644	cms18644	cms18644 Average	cms18645	cms18645	cms18645	cms18645 Average	CMS23662	CMS23662	CMS23662	CMS23662 Average	cms23912	cms23912	cms23912	cms23912 Average
A1	a-D-Glucose	306	331	324	320.333	348	352	356	352	350	340	336	342	337	338	342	339
B1	Empty	150	146	130	142	145	148	151	148	142	133	135	136.667	139	148	145	144
C1	L-Tryptophan	165	155	152	157.333	175	180	189	181.333	147	156	163	155.333	150	163	158	157
D1	Trp-Gly	151	139	132	140.667	150	154	162	155.333	154	144	145	147.667	138	151	145	144.667
E1	Trp-Lys	150	138	134	140.667	165	168	165	166	128	138	142	136	138	147	156	147
F1	Trp-Ala	148	143	139	143.333	169	170	178	172.333	162	137	139	146	146	154	159	153
G1	Trp-Arg	102	115	112	109.667	134	145	148	142.333	111	114	122	115.667	116	123	131	123.333
H1	Trp-Leu	132	139	132	134.333	184	189	182	185	149	143	150	147.333	176	173	163	170.667
	Diagnosis				Control				Control				Patient				Patient
	48 hr, 5% FBS, 40,000 Cells
	blood sample date (mm/dd/yyyy)	2015-02-24	2015-02-24	2015-02-24	2015-02-24	2015-02-24	2015-02-24	2015-02-24	2015-02-24	2015-02-24	2015-02-24	2015-02-24	2015-02-24	2015-02-24	2015-02-24	2015-02-24	2015-02-24
	assay date (mm/dd/yyyy)	2015-02-24	2015-02-24	2015-02-24	2015-02-24	2015-02-24	2015-02-24	2015-02-24	2015-02-24	2015-02-24	2015-02-24	2015-02-24	2015-02-24	2015-02-24	2015-02-24	2015-02-24	2015-02-24
well	CMS#	cms18644	cms18644	cms18644	cms18644 Average	cms18645	cms18645	cms18645	cms18645 Average	CMS23662	CMS23662	CMS23662	CMS23662 Average	cms23912	cms23912	cms23912	cms23912 Average
A1	a-D-Glucose	296	282	283	287	321	333	341	331.667	341	332	337	336.667	324	316	330	323.333
B1	Empty	147	147	148	147.333	155	150	162	155.667	155	154	140	149.667	156	156	164	158.667
C1	L-Tryptophan	197	176	179	184	190	191	199	193.333	168	170	175	171	169	150	178	165.667
D1	Trp-Gly	199	170	165	178	171	169	175	171.667	162	161	160	161	157	151	163	157
E1	Trp-Lys	184	176	166	175.333	178	179	179	178.667	161	163	160	161.333	165	154	160	159.667
F1	Trp-Ala	184	177	182	181	174	175	185	178	171	168	166	168.333	168	169	173	170
G1	Trp-Arg	137	157	114	136	161	156	149	155.333	130	122	124	125.333	152	145	149	148.667
H1	Trp-Leu	204	196	191	197	209	203	205	205.667	176	172	172	173.333	182	183	187	184
	Diagnosis				Control				Control				Patient				Patient
	48 hr, 5% FBS, 40,000 Cells
	blood sample date (mm/dd/yyyy)	2015-04-27	2015-04-27	2015-04-27	2015-04-27	2015-04-27	2015-04-27	2015-04-27	2015-04-27	2015-04-27	2015-04-27	2015-04-27	2015-04-27	2015-04-27	2015-04-27	2015-04-27	2015-04-27
	assay date (mm/dd/yyyy)	2015-04-27	2015-04-27	2015-04-27	2015-04-27	2015-04-27	2015-04-27	2015-04-27	2015-04-27	2015-04-27	2015-04-27	2015-04-27	2015-04-27	2015-04-27	2015-04-27	2015-04-27	2015-04-27
well	CMS#	cms18644	cms18644	cms18644	cms18644 Average	cms18645	cms18645	cms18645	cms18645 Average	CMS23662	CMS23662	CMS23662	CMS23662 Average	cms23912	cms23912	cms23912	cms23912 Average
A1	a-D-Glucose	299	266	269	278	330	334	337	333.667	330	328	325	327.667	330	306	318	318
B1	Empty	107	105	99	103.667	105	99	104	102.667	103	98	95	98.6667	101	105	122	109.333
C1	L-Tryptophan	131	117	129	125.667	116	120	126	120.667	99	103	119	107	111	103	137	117
D1	Trp-Gly	164	123	119	135.333	137	140	149	142	134	141	118	131	138	113	136	129
E1	Trp-Lys	136	116	115	122.333	120	124	130	124.667	95	136	114	115	110	128	135	124.333
F1	Trp-Ala	141	122	126	129.667	132	138	137	135.667	109	109	114	110.667	119	121	136	125.333
G1	Trp-Arg	111	101	96	102.667	90	102	100	97.3333	88	88	115	97	91	95	115	100.333
H1	Trp-Leu	146	141	141	142.667	142	152	146	146.667	131	159	120	136.667	127	137	138	134
	Diagnosis				Control				Control				Patient				Patient
	48 hr, 1% FBS, 40,000 Cells
	blood sample date (mm/dd/yyyy)	2015-06-22	2015-06-22	2015-06-22	2015-06-22	2015-06-22	2015-06-22	2015-06-22	2015-06-22	2015-06-22	2015-06-22	2015-06-22	2015-06-22	2015-06-22	2015-06-22	2015-06-22	2015-06-22
	assay date (mm/dd/yyyy)	2015-06-22	2015-06-22	2015-06-22	2015-06-22	2015-06-22	2015-06-22	2015-06-22	2015-06-22	2015-06-22	2015-06-22	2015-06-22	2015-06-22	2015-06-22	2015-06-22	2015-06-22	2015-06-22
well	CMS#	cms18644	cms18644	cms18644	cms18644 Average	cms18645	cms18645	cms18645	cms18645 Average	CMS23662	CMS23662	CMS23662	CMS23662 Average	cms23912	cms23912	cms23912	cms23912 Average
A1	a-D-Glucose	252	252	264	256	299	296	299	298	290	266	258	271.333	243	238	236	239
B1	Empty	84	76	76	78.6667	67	54	57	59.3333	65	53	53	57	59	55	69	61
C1	L-Tryptophan	211	154	189	184.667	116	125	103	114.667	121	121	115	119	111	110	157	126
D1	Trp-Gly	143	117	117	125.667	111	106	88	101.667	118	105	99	107.333	103	110	119	110.667
E1	Trp-Lys	126	114	88	109.333	86	99	76	87	91	98	94	94.3333	94	74	92	86.6667
F1	Trp-Ala	125	106	96	109	99	83	91	91	97	91	78	88.6667	77	85	77	79.6667
G1	Trp-Arg	102	110	86	99.3333	62	60	55	59	58	66	65	63	59	65	63	62.3333
H1	Trp-Leu	114	123	126	121	106	103	98	102.333	100	98	99	99	105	104	84	97.6667
	Diagnosis				Control				Control				Patient				Patient
	72 hr, 1% FBS, 20,000 Cells
		2015-03-23	2015-03-23	2015-03-23	2015-03-23	2015-03-23	2015-03-23	2015-03-23	2015-03-23	2015-03-23	2015-03-23	2015-03-23	2015-03-23	2015-03-23	2015-03-23	2015-03-23	2015-03-23
		2015-03-23	2015-03-23	2015-03-23	2015-03-23	2015-03-23	2015-03-23	2015-03-23	2015-03-23	2015-03-23	2015-03-23	2015-03-23	2015-03-23	2015-03-23	2015-03-23	2015-03-23	2015-03-23
well	CMS#	cms18644	cms18644	cms18644	cms18644 Average	cms18645	cms18645	cms18645	cms18645 Average	CMS23662	CMS23662	CMS23662	CMS23662 Average	cms23912	cms23912	cms23912	cms23912 Average
A1	a-D-Glucose	169	153	160	160.667	274	286	282	280.667	292	281	296	289.667	302	304	317	307.667
B1	Empty	47	48	46	47	31	30	34	31.6667	52	36	33	40.3333	34	30	28	30.6667
C1	L-Tryptophan	143	109	109	120.333	66	76	115	85.6667	55	46	59	53.3333	43	54	60	52.3333
D1	Trp-Gly	97	97	94	96	98	91	77	88.6667	49	46	42	45.6667	30	49	38	39
E1	Trp-Lys	79	94	95	89.3333	138	72	73	94.3333	88	77	52	72.3333	55	66	48	56.3333
F1	Trp-Ala	86	99	135	106.667	109	86	71	88.6667	100	63	60	74.3333	88	58	50	65.3333
G1	Trp-Arg	51	61	66	59.3333	60	44	43	49	79	57	80	72	51	54	66	57
H1	Trp-Leu	94	101	102	99	111	75	78	88	100	117	122	113	81	82	85	82.6667
	Diagnosis				Control				Control				Patient				Patient
	72 hr, 5% FBS, 20,000 Cells
		2015-03-23	2015-03-23	2015-03-23	2015-03-23	2015-03-23	2015-03-23	2015-03-23	2015-03-23	2015-03-23	2015-03-23	2015-03-23	2015-03-23	2015-03-23	2015-03-23	2015-03-23	2015-03-23
		2015-03-23	2015-03-23	2015-03-23	2015-03-23	2015-03-23	2015-03-23	2015-03-23	2015-03-23	2015-03-23	2015-03-23	2015-03-23	2015-03-23	2015-03-23	2015-03-23	2015-03-23	2015-03-23
well	CMS#	cms18644	cms18644	cms18644	cms18644 Average	cms18645	cms18645	cms18645	cms18645 Average	CMS23662	CMS23662	CMS23662	CMS23662 Average	cms23912	cms23912	cms23912	cms23912 Average
A1	a-D-Glucose	279	259	225	254.333	323	319	310	317.333	299	305	313	305.667	306	314	314	311.333
B1	Empty	97	92	83	90.6667	119	111	61	97	84	76	77	79	73	76	50	66.3333
C1	L-Tryptophan	158	161	154	157.667	198	196	129	174.333	111	105	91	102.333	106	69	55	76.6667
D1	Trp-Gly	150	149	152	150.333	197	193	148	179.333	117	106	86	103	88	65	55	69.3333
E1	Trp-Lys	149	155	142	148.667	203	193	164	186.667	109	98	94	100.333	120	114	91	108.333
F1	Trp-Ala	158	175	147	160	158	177	185	173.333	125	99	96	106.667	149	156	133	146
G1	Trp-Arg	111	122	102	111.667	75	87	89	83.6667	69	68	65	67.3333	132	126	136	131.333
H1	Trp-Leu	156	154	150	153.333	95	86	83	88	112	86	91	96.3333	159	155	153	155.667
	Diagnosis				Control				Control				Patient				Patient
	72 hr, 5% FBS, 40,000 Cells
	blood sample date (mm/dd/yyyy)	2015-06-22	2015-06-22	2015-06-22	2015-06-22	2015-06-22	2015-06-22	2015-06-22	2015-06-22	2015-06-22	2015-06-22	2015-06-22	2015-06-22	2015-06-22	2015-06-22	2015-06-22	2015-06-22
	assay date (mm/dd/yyyy)	2015-06-22	2015-06-22	2015-06-22	2015-06-22	2015-06-22	2015-06-22	2015-06-22	2015-06-22	2015-06-22	2015-06-22	2015-06-22	2015-06-22	2015-06-22	2015-06-22	2015-06-22	2015-06-22
well	CMS#	cms18644	cms18644	cms18644	cms18644 Average	cms18645	cms18645	cms18645	cms18645 Average	CMS23662	CMS23662	CMS23662	CMS23662 Average	cms23912	cms23912	cms23912	cms23912 Average
A1	a-D-Glucose	227	217	204	216	251	251	256	252.667	248	238	247	244.333	210	219	258	229
B1	Empty	92	72	89	84.3333	71	68	70	69.6667	67	69	69	68.3333	72	79	101	84
C1	L-Tryptophan	201	164	171	178.667	123	128	142	131	123	130	149	134	109	109	154	124
D1	Trp-Gly	159	145	140	148	106	121	105	110.667	127	123	114	121.333	108	127	128	121
E1	Trp-Lys	162	133	137	144	121	130	121	124	101	129	127	119	91	91	124	102
F1	Trp-Ala	170	143	149	154	122	119	118	119.667	122	134	119	125	101	103	129	111
G1	Trp-Arg	126	109	99	111.333	82	90	81	84.3333	75	82	91	82.6667	75	75	95	81.6667
H1	Trp-Leu	179	177	175	177	135	133	134	134	117	121	117	118.333	113	112	125	116.667
	Diagnosis				Control				Control				Patient				Patient
	72 hr, 1% FBS, 40,000 Cells
	blood sample date (mm/dd/yyyy)	2015-06-22	2015-06-22	2015-06-22	2015-06-22	2015-06-22	2015-06-22	2015-06-22	2015-06-22	2015-06-22	2015-06-22	2015-06-22	2015-06-22	2015-06-22	2015-06-22	2015-06-22	2015-06-22
	assay date (mm/dd/yyyy)	2015-06-22	2015-06-22	2015-06-22	2015-06-22	2015-06-22	2015-06-22	2015-06-22	2015-06-22	2015-06-22	2015-06-22	2015-06-22	2015-06-22	2015-06-22	2015-06-22	2015-06-22	2015-06-22
well	CMS#	cms18644	cms18644	cms18644	cms18644 Average	cms18645	cms18645	cms18645	cms18645 Average	CMS23662	CMS23662	CMS23662	CMS23662 Average	cms23912	cms23912	cms23912	cms23912 Average
A1	a-D-Glucose	244	217	148	203	181	168	194	181	192	183	177	184	157	165	178	166.667
B1	Empty	73	54	45	57.3333	40	35	56	43.6667	49	43	40	44	45	45	54	48
C1	L-Tryptophan	173	215	190	192.667	98	111	117	108.667	59	70	64	64.3333	62	69	80	70.3333
D1	Trp-Gly	148	165	155	156	106	96	76	92.6667	54	52	54	53.3333	50	47	55	50.6667
E1	Trp-Lys	100	95	119	104.667	81	71	69	73.6667	38	39	40	39	41	41	52	44.6667
F1	Trp-Ala	155	98	136	129.667	108	75	95	92.6667	53	45	41	46.3333	39	45	48	44
G1	Trp-Arg	128	89	123	113.333	61	61	65	62.3333	39	38	38	38.3333	33	37	48	39.3333
H1	Trp-Leu	126	126	129	127	87	83	116	95.3333	67	71	50	62.6667	73	56	65	64.6667
	Diagnosis				Control				Control				Patient				Patient
	48 hr, 5% FBS, 10,000 Cells
	blood sample date (mm/dd/yyyy)	2015-06-22	2015-06-22	2015-06-22	2015-06-22	2015-06-22	2015-06-22	2015-06-22	2015-06-22	2015-06-22	2015-06-22	2015-06-22	2015-06-22	2015-06-22	2015-06-22	2015-06-22	2015-06-22
	assay date (mm/dd/yyyy)	2015-06-22	2015-06-22	2015-06-22	2015-06-22	2015-06-22	2015-06-22	2015-06-22	2015-06-22	2015-06-22	2015-06-22	2015-06-22	2015-06-22	2015-06-22	2015-06-22	2015-06-22	2015-06-22
well	CMS#	cms18644	cms18644	cms18644	cms18644 Average	cms18645	cms18645	cms18645	cms18645 Average	CMS23662	CMS23662	CMS23662	CMS23662 Average	cms23912	cms23912	cms23912	cms23912 Average
A1	a-D-Glucose	280	267	295	280.667	314	218	354	295.333	332	334	326	330.667	331	331	332	331.333
B1	Empty	94	82	76	84	109	63	182	118	99	99	97	98.3333	104	111	104	106.333
C1	L-Tryptophan	27	22	17	22	17	16	15	16	113	124	119	118.667	130	142	158	143.333
D1	Trp-Gly	168	150	126	148	153	100	148	133.667	107	105	113	108.333	110	129	135	124.667
E1	Trp-Lys	173	124	145	147.333	168	133	122	141	111	116	108	111.667	118	129	141	129.333
F1	Trp-Ala	164	127	133	141.333	158	125	120	134.333	114	112	114	113.333	116	116	138	123.333
G1	Trp-Arg	125	109	105	113	118	108	78	101.333	90	89	89	89.3333	101	99	103	101
H1	Trp-Leu	151	158	156	155	174	176	112	154	127	123	129	126.333	137	137	148	140.667
	Diagnosis				Control				Control				Patient				Patient
	48 hr, 1% FBS, 10,000 Cells
	blood sample date (mm/dd/yyyy)	2015-06-22	2015-06-22	2015-06-22	2015-06-22	2015-06-22	2015-06-22	2015-06-22	2015-06-22	2015-06-22	2015-06-22	2015-06-22	2015-06-22	2015-06-22	2015-06-22	2015-06-22	2015-06-22
	assay date (mm/dd/yyyy)	2015-06-22	2015-06-22	2015-06-22	2015-06-22	2015-06-22	2015-06-22	2015-06-22	2015-06-22	2015-06-22	2015-06-22	2015-06-22	2015-06-22	2015-06-22	2015-06-22	2015-06-22	2015-06-22
well	CMS#	cms18644	cms18644	cms18644	cms18644 Average	cms18645	cms18645	cms18645	cms18645 Average	CMS23662	CMS23662	CMS23662	CMS23662 Average	cms23912	cms23912	cms23912	cms23912 Average
A1	a-D-Glucose	223	110	167	166.667	326	323	326	325	265	259	248	257.333	319	328	293	313.333
B1	Empty	42	41	48	43.6667	49	45	44	46	49	47	48	48	74	74	89	79
C1	L-Tryptophan	114	107	119	113.333	121	132	108	120.333	40	58	53	50.3333	79	82	102	87.6667
D1	Trp-Gly	120	104	81	101.667	104	108	120	110.667	43	43	53	46.3333	80	64	79	74.3333
E1	Trp-Lys	125	86	75	95.3333	81	106	91	92.6667	30	44	52	42	62	75	56	64.3333
F1	Trp-Ala	109	94	85	96	112	101	78	97	50	54	66	56.6667	84	57	79	73.3333
G1	Trp-Arg	79	66	65	70	71	61	55	62.3333	56	50	56	54	51	86	61	66
H1	Trp-Leu	109	111	95	105	86	82	80	82.6667	85	83	85	84.3333	79	85	93	85.6667
	Diagnosis				Control				Control				Patient				Patient
	72 hr, 5% FBS, 10,000 Cells
	blood sample date (mm/dd/yyyy)	2015-06-22	2015-06-22	2015-06-22	2015-06-22	2015-06-22	2015-06-22	2015-06-22	2015-06-22	2015-06-22	2015-06-22	2015-06-22	2015-06-22	2015-06-22	2015-06-22	2015-06-22	2015-06-22
	assay date (mm/dd/yyyy)	2015-06-22	2015-06-22	2015-06-22	2015-06-22	2015-06-22	2015-06-22	2015-06-22	2015-06-22	2015-06-22	2015-06-22	2015-06-22	2015-06-22	2015-06-22	2015-06-22	2015-06-22	2015-06-22
well	CMS#	cms18644	cms18644	cms18644	cms18644 Average	cms18645	cms18645	cms18645	cms18645 Average	CMS23662	CMS23662	CMS23662	CMS23662 Average	cms23912	cms23912	cms23912	cms23912 Average
A1	a-D-Glucose	307	287	296	296.667	309	303	309	307	325	321	317	321	316	318	319	317.667
B1	Empty	106	84	84	91.3333	102	106	107	105	97	97	90	94.6667	97	106	116	106.333
C1	L-Tryptophan	154	131	143	142.667	152	171	179	167.333	88	93	102	94.3333	98	103	135	112
D1	Trp-Gly	173	123	123	139.667	160	135	130	141.667	85	98	86	89.6667	95	107	129	110.333
E1	Trp-Lys	133	126	124	127.667	138	141	137	138.667	85	97	86	89.3333	106	102	124	110.667
F1	Trp-Ala	169	157	126	150.667	135	131	136	134	94	85	98	92.3333	118	117	131	122
G1	Trp-Arg	97	104	102	101	105	105	109	106.333	74	79	81	78	87	87	102	92
H1	Trp-Leu	162	139	144	148.333	148	150	149	149	128	126	123	125.667	140	152	152	148
	Diagnosis				Control				Control				Patient				Patient
	72 hr, 1% FBS, 10,000 Cells
	blood sample date (mm/dd/yyyy)	2015-06-22	2015-06-22	2015-06-22	2015-06-22	2015-06-22	2015-06-22	2015-06-22	2015-06-22	2015-06-22	2015-06-22	2015-06-22	2015-06-22	2015-06-22	2015-06-22	2015-06-22	2015-06-22
	assay date (mm/dd/yyyy)	2015-06-22	2015-06-22	2015-06-22	2015-06-22	2015-06-22	2015-06-22	2015-06-22	2015-06-22	2015-06-22	2015-06-22	2015-06-22	2015-06-22	2015-06-22	2015-06-22	2015-06-22	2015-06-22
well	CMS#	cms18644	cms18644	cms18644	cms18644 Average	cms18645	cms18645	cms18645	cms18645 Average	CMS23662	CMS23662	CMS23662	CMS23662 Average	cms23912	cms23912	cms23912	cms23912 Average
A1	a-D-Glucose	274	109	194	192.333	136	135	136	135.667	304	300	287	297	285	200	212	232.333
B1	Empty	48	47	42	45.6667	33	31	34	32.6667	118	54	36	69.3333	51	44	44	46.3333
C1	L-Tryptophan	117	110	116	114.333	82	88	102	90.6667	101	70	56	75.6667	57	68	63	62.6667
D1	Trp-Gly	104	108	90	100.667	62	73	68	67.6667	63	34	32	43	41	38	39	39.3333
E1	Trp-Lys	101	74	69	81.3333	85	63	74	74	29	28	34	30.3333	37	37	47	40.3333
F1	Trp-Ala	144	93	95	110.667	67	66	66	66.3333	76	86	73	78.3333	65	74	92	77
G1	Trp-Arg	98	79	72	83	86	60	57	67.6667	80	66	67	71	61	62	76	66.3333
H1	Trp-Leu	130	136	103	123	82	82	87	83.6667	120	101	85	102	94	113	103	103.333
	Diagnosis				Control				Control				Patient				Patient
	24+24hr, 1% FBS, 20,000 Cells
	blood sample date (mm/dd/yyyy)	2015-05-26	2015-05-26	2015-05-26	2015-05-26	2015-05-26	2015-05-26	2015-05-26	2015-05-26	2015-05-26	2015-05-26	2015-05-26	2015-05-26	2015-05-26	2015-05-26	2015-05-26	2015-05-26
	assay date (mm/dd/yyyy)	2015-05-26	2015-05-26	2015-05-26	2015-05-26	2015-05-26	2015-05-26	2015-05-26	2015-05-26	2015-05-26	2015-05-26	2015-05-26	2015-05-26	2015-05-26	2015-05-26	2015-05-26	2015-05-26
well	CMS#	cms18644	cms18644	cms18644	cms18644 Average	cms18645	cms18645	cms18645	cms18645 Average	CMS23662	CMS23662	CMS23662	CMS23662 Average	cms23912	cms23912	cms23912	cms23912 Average
A1	a-D-Glucose	329	320	304	317.667	359	356	359	358	363	359	344	355.333	348	348	350	348.667
B1	Empty	111	97	97	101.667	134	84	91	103	95	121	85	100.333	100	79	74	84.3333
C1	L-Tryptophan	123	121	120	121.333	144	129	122	131.667	149	117	104	123.333	90	90	90	90
D1	Trp-Gly	128	83	71	94	127	146	137	136.667	128	93	99	106.667	78	85	89	84
E1	Trp-Lys	88	68	63	73	140	117	107	121.333	104	73	129	102	80	125	129	111.333
F1	Trp-Ala	87	69	63	73	120	91	86	99	137	71	74	94	112	132	166	136.667
G1	Trp-Arg	70	63	61	64.6667	73	63	60	65.3333	59	54	51	54.6667	149	102	164	138.333
H1	Trp-Leu	94	89	87	90	100	89	91	93.3333	92	83	82	85.6667	188	157	146	163.667
	Diagnosis				Control				Control				Patient				Patient
	24+24hr, 5% FBS, 40,000 Cells
	blood sample date (mm/dd/yyyy)	2015-05-26	2015-05-26	2015-05-26	2015-05-26	2015-05-26	2015-05-26	2015-05-26	2015-05-26	2015-05-26	2015-05-26	2015-05-26	2015-05-26	2015-05-26	2015-05-26	2015-05-26	2015-05-26
	assay date (mm/dd/yyyy)	2015-05-26	2015-05-26	2015-05-26	2015-05-26	2015-05-26	2015-05-26	2015-05-26	2015-05-26	2015-05-26	2015-05-26	2015-05-26	2015-05-26	2015-05-26	2015-05-26	2015-05-26	2015-05-26
well	CMS#	cms18644	cms18644	cms18644	cms18644 Average	cms18645	cms18645	cms18645	cms18645 Average	CMS23662	CMS23662	CMS23662	CMS23662 Average	cms23912	cms23912	cms23912	cms23912 Average
A1	a-D-Glucose	324	315	314	317.667	334	334	335	334.333	342	346	334	340.667	344	347	339	343.333
B1	Empty	170	166	157	164.333	171	186	183	180	182	178	169	176.333	168	175	169	170.667
C1	L-Tryptophan	222	198	206	208.667	226	226	232	228	190	201	212	201	191	183	206	193.333
D1	Trp-Gly	176	175	150	167	210	224	222	218.667	182	172	182	178.667	178	174	201	184.333
E1	Trp-Lys	214	198	189	200.333	206	214	220	213.333	173	185	195	184.333	195	186	202	194.333
F1	Trp-Ala	200	168	163	177	217	206	215	212.667	180	176	173	176.333	188	185	204	192.333
G1	Trp-Arg	152	140	163	151.667	200	200	181	193.667	142	165	180	162.333	173	151	200	174.667
H1	Trp-Leu	191	177	172	180	234	233	235	234	194	203	199	198.667	224	216	225	221.667
	Diagnosis				Control				Control				Patient				Patient
	24+24hr, 1% FBS, 40,000 Cells
	blood sample date (mm/dd/yyyy)	2015-05-26	2015-05-26	2015-05-26	2015-05-26	2015-05-26	2015-05-26	2015-05-26	2015-05-26	2015-05-26	2015-05-26	2015-05-26	2015-05-26	2015-05-26	2015-05-26	2015-05-26	2015-05-26
	assay date (mm/dd/yyyy)	2015-05-26	2015-05-26	2015-05-26	2015-05-26	2015-05-26	2015-05-26	2015-05-26	2015-05-26	2015-05-26	2015-05-26	2015-05-26	2015-05-26	2015-05-26	2015-05-26	2015-05-26	2015-05-26
well	CMS#	cms18644	cms18644	cms18644	cms18644 Average	cms18645	cms18645	cms18645	cms18645 Average	CMS23662	CMS23662	CMS23662	CMS23662 Average	cms23912	cms23912	cms23912	cms23912 Average
A1	a-D-Glucose	330	333	328	330.333	336	338	361	345	358	353	344	351.667	349	344	339	344
B1	Empty	191	183	177	183.667	121	108	110	113	92	93	106	97	205	191	95	163.667
C1	L-Tryptophan	221	203	205	209.667	198	192	193	194.333	122	128	133	127.667	192	184	177	184.333
D1	Trp-Gly	195	134	117	148.667	170	184	182	178.667	154	114	100	122.667	109	110	144	121
E1	Trp-Lys	139	102	106	115.667	163	159	169	163.667	84	96	98	92.6667	97	99	106	100.667
F1	Trp-Ala	126	111	119	118.667	187	179	175	180.333	70	72	84	75.3333	76	78	100	84.6667
G1	Trp-Arg	85	103	101	96.3333	156	142	129	142.333	57	57	57	57	91	90	108	96.3333
H1	Trp-Leu	147	154	149	150	185	181	183	183	117	138	83	112.667	156	120	155	143.667
	Diagnosis				Control				Control				Patient				Patient
	24+24hr, 5% FBS, 10,000 Cells
	blood sample date (mm/dd/yyyy)	2015-05-26	2015-05-26	2015-05-26	2015-05-26	2015-05-26	2015-05-26	2015-05-26	2015-05-26	2015-05-26	2015-05-26	2015-05-26	2015-05-26	2015-05-26	2015-05-26	2015-05-26	2015-05-26
	assay date (mm/dd/yyyy)	2015-05-26	2015-05-26	2015-05-26	2015-05-26	2015-05-26	2015-05-26	2015-05-26	2015-05-26	2015-05-26	2015-05-26	2015-05-26	2015-05-26	2015-05-26	2015-05-26	2015-05-26	2015-05-26
well	CMS#	cms18644	cms18644	cms18644	cms18644 Average	cms18645	cms18645	cms18645	cms18645 Average	CMS23662	CMS23662	CMS23662	CMS23662 Average	cms23912	cms23912	cms23912	cms23912 Average
A1	a-D-Glucose	327	334	328	329.667	342	347	343	344	327	194	183	234.667	343	340	335	339.333
B1	Empty	143	139	149	143.667	172	182	195	183	185	199	167	183.667	178	186	195	186.333
C1	L-Tryptophan	181	159	193	177.667	212	219	228	219.667	193	204	209	202	198	135	161	164.667
D1	Trp-Gly	187	109	163	153	200	205	192	199	212	190	195	199	200	148	152	166.667
E1	Trp-Lys	145	107	160	137.333	202	208	216	208.667	189	196	195	193.333	208	92	90	130
F1	Trp-Ala	30	155	166	117	220	217	193	210	155	172	166	164.333	119	100	95	104.667
G1	Trp-Arg	138	89	108	111.667	169	180	172	173.667	58	70	81	69.6667	69	98	107	91.3333
H1	Trp-Leu	155	103	160	139.333	200	223	224	215.667	107	87	130	108	83	212	197	164
	Diagnosis				Control				Control				Patient				Patient
	24+24hr, 1% FBS, 10,000 Cells
	blood sample date (mm/dd/yyyy)	2015-05-26	2015-05-26	2015-05-26	2015-05-26	2015-05-26	2015-05-26	2015-05-26	2015-05-26	2015-05-26	2015-05-26	2015-05-26	2015-05-26	2015-05-26	2015-05-26	2015-05-26	2015-05-26
	assay date (mm/dd/yyyy)	2015-05-26	2015-05-26	2015-05-26	2015-05-26	2015-05-26	2015-05-26	2015-05-26	2015-05-26	2015-05-26	2015-05-26	2015-05-26	2015-05-26	2015-05-26	2015-05-26	2015-05-26	2015-05-26
well	CMS#	cms18644	cms18644	cms18644	cms18644 Average	cms18645	cms18645	cms18645	cms18645 Average	CMS23662	CMS23662	CMS23662	CMS23662 Average	cms23912	cms23912	cms23912	cms23912 Average
A1	a-D-Glucose	346	327	335	336	340	345	347	344	356	350	352	352.667	337	337	336	336.667
B1	Empty	78	74	67	73	83	74	84	80.3333	86	112	89	95.6667	124	154	139	139
C1	L-Tryptophan	32	109	105	82	22	20	148	63.3333	21	100	118	79.6667	117	130	143	130
D1	Trp-Gly	103	89	76	89.3333	127	141	131	133	154	95	89	112.667	95	128	115	112.667
E1	Trp-Lys	104	68	78	83.3333	140	136	154	143.333	113	95	96	101.333	82	100	103	95
F1	Trp-Ala	90	80	65	78.3333	124	134	163	140.333	98	88	95	93.6667	73	76	91	80
G1	Trp-Arg	97	67	61	75	122	118	123	121	90	56	54	66.6667	55	59	100	71.3333
H1	Trp-Leu	118	90	85	97.6667	177	171	134	160.667	87	80	81	82.6667	117	86	134	112.333
	Diagnosis				Control				Control				Patient				Patient
	omnilog 24*, 1% FBS, 20,000 Cells		* plate/add dye/omnilog all at same time
	blood sample date (mm/dd/yyyy)	2015-05-26	2015-05-26	2015-05-26	2015-05-26	2015-05-26	2015-05-26	2015-05-26	2015-05-26	2015-05-26	2015-05-26	2015-05-26	2015-05-26	2015-05-26	2015-05-26	2015-05-26	2015-05-26
	assay date (mm/dd/yyyy)	2015-05-26	2015-05-26	2015-05-26	2015-05-26	2015-05-26	2015-05-26	2015-05-26	2015-05-26	2015-05-26	2015-05-26	2015-05-26	2015-05-26	2015-05-26	2015-05-26	2015-05-26	2015-05-26
well	CMS#	cms18644	cms18644	cms18644	cms18644 Average	cms18645	cms18645	cms18645	cms18645 Average	CMS23662	CMS23662	CMS23662	CMS23662 Average	cms23912	cms23912	cms23912	cms23912 Average
A1	a-D-Glucose	356	356	361	357.667	370	372	373	371.667	365	334	317	338.667	358	361	360	359.667
B1	Empty	271	273	264	269.333	337	334	337	336	302	279	283	288	179	180	182	180.333
C1	L-Tryptophan	292	276	261	276.333	344	333	328	335	298	262	296	285.333	186	193	211	196.667
D1	Trp-Gly	283	260	250	264.333	340	302	315	319	256	241	258	251.667	173	184	238	198.333
E1	Trp-Lys	296	231	159	228.667	320	265	282	289	263	207	205	225	197	212	263	224
F1	Trp-Ala	191	123	124	146	298	251	267	272	232	185	170	195.667	230	239	248	239
G1	Trp-Arg	106	136	113	118.333	284	214	214	237.333	180	111	117	136	238	201	211	216.667
H1	Trp-Leu	160	144	147	150.333	255	236	222	237.667	170	168	141	159.667	236	229	216	227
	Diagnosis				Control				Control				Patient				Patient
	omnilog 24*, 5% FBS, 40,000 Cells		* plate/add dye/omnilog all at same time
	blood sample date (mm/dd/yyyy)	2015-05-26	2015-05-26	2015-05-26	2015-05-26	2015-05-26	2015-05-26	2015-05-26	2015-05-26	2015-05-26	2015-05-26	2015-05-26	2015-05-26	2015-05-26	2015-05-26	2015-05-26	2015-05-26
	assay date (mm/dd/yyyy)	2015-05-26	2015-05-26	2015-05-26	2015-05-26	2015-05-26	2015-05-26	2015-05-26	2015-05-26	2015-05-26	2015-05-26	2015-05-26	2015-05-26	2015-05-26	2015-05-26	2015-05-26	2015-05-26
well	CMS#	cms18644	cms18644	cms18644	cms18644 Average	cms18645	cms18645	cms18645	cms18645 Average	CMS23662	CMS23662	CMS23662	CMS23662 Average	cms23912	cms23912	cms23912	cms23912 Average
A1	a-D-Glucose	355	352	354	353.667	357	362	361	360	250	210	266	242	356	353	349	352.667
B1	Empty	281	275	319	291.667	325	341	339	335	323	303	245	290.333	317	306	313	312
C1	L-Tryptophan	292	268	286	282	326	342	342	336.667	321	318	313	317.333	304	296	327	309
D1	Trp-Gly	294	268	287	283	336	350	347	344.333	338	331	326	331.667	311	316	326	317.667
E1	Trp-Lys	276	266	267	269.667	327	343	347	339	322	322	310	318	323	317	322	320.667
F1	Trp-Ala	248	312	306	288.667	346	347	352	348.333	319	291	278	296	304	314	320	312.667
G1	Trp-Arg	284	276	279	279.667	339	348	336	341	251	200	172	207.667	295	290	281	288.667
H1	Trp-Leu	301	263	251	271.667	348	349	351	349.333	246	214	196	218.667	310	291	297	299.333
	Diagnosis				Control				Control				Patient				Patient
	omnilog 24*, 1% FBS, 40,000 Cells		* plate/add dye/omnilog all at same time
	blood sample date (mm/dd/yyyy)	2015-05-26	2015-05-26	2015-05-26	2015-05-26	2015-05-26	2015-05-26	2015-05-26	2015-05-26	2015-05-26	2015-05-26	2015-05-26	2015-05-26	2015-05-26	2015-05-26	2015-05-26	2015-05-26
	assay date (mm/dd/yyyy)	2015-05-26	2015-05-26	2015-05-26	2015-05-26	2015-05-26	2015-05-26	2015-05-26	2015-05-26	2015-05-26	2015-05-26	2015-05-26	2015-05-26	2015-05-26	2015-05-26	2015-05-26	2015-05-26
well	CMS#	cms18644	cms18644	cms18644	cms18644 Average	cms18645	cms18645	cms18645	cms18645 Average	CMS23662	CMS23662	CMS23662	CMS23662 Average	cms23912	cms23912	cms23912	cms23912 Average
A1	a-D-Glucose	357	349	325	343.667	368	372	374	371.333	369	368	365	367.333	359	360	361	360
B1	Empty	294	266	216	258.667	330	292	281	301	360	342	313	338.333	290	254	226	256.667
C1	L-Tryptophan	295	270	265	276.667	322	325	314	320.333	339	320	294	317.667	318	306	245	289.667
D1	Trp-Gly	236	201	201	212.667	305	304	305	304.667	287	274	249	270	316	298	289	301
E1	Trp-Lys	208	148	148	168	282	275	274	277	241	186	156	194.333	225	192	271	229.333
F1	Trp-Ala	164	142	143	149.667	260	250	250	253.333	167	144	138	149.667	181	151	195	175.667
G1	Trp-Arg	127	116	94	112.333	238	221	203	220.667	103	92	89	94.6667	137	150	132	139.667
H1	Trp-Leu	187	158	157	167.333	254	240	246	246.667	152	135	109	132	166	160	164	163.333
	Diagnosis				Control				Control				Patient				Patient
	omnilog 24*, 5% FBS, 10,000 Cells		* plate/add dye/omnilog all at same time
	blood sample date (mm/dd/yyyy)	2015-05-26	2015-05-26	2015-05-26	2015-05-26	2015-05-26	2015-05-26	2015-05-26	2015-05-26	2015-05-26	2015-05-26	2015-05-26	2015-05-26	2015-05-26	2015-05-26	2015-05-26	2015-05-26
	assay date (mm/dd/yyyy)	2015-05-26	2015-05-26	2015-05-26	2015-05-26	2015-05-26	2015-05-26	2015-05-26	2015-05-26	2015-05-26	2015-05-26	2015-05-26	2015-05-26	2015-05-26	2015-05-26	2015-05-26	2015-05-26
well	CMS#	cms18644	cms18644	cms18644	cms18644 Average	cms18645	cms18645	cms18645	cms18645 Average	CMS23662	CMS23662	CMS23662	CMS23662 Average	cms23912	cms23912	cms23912	cms23912 Average
A1	a-D-Glucose	329	231	194	251.333	352	355	359	355.333	348	307	207	287.333	351	350	344	348.333
B1	Empty	295	255	184	244.667	334	338	330	334	318	292	297	302.333	319	304	298	307
C1	L-Tryptophan	305	287	215	269	326	343	336	335	256	273	303	277.333	298	258	313	289.667
D1	Trp-Gly	293	299	262	284.667	334	319	324	325.667	271	236	270	259	222	184	222	209.333
E1	Trp-Lys	243	275	284	267.333	339	341	330	336.667	264	246	219	243	177	122	164	154.333
F1	Trp-Ala	184	207	296	229	277	277	240	264.667	196	230	189	205	155	171	184	170
G1	Trp-Arg	197	167	226	196.667	196	194	159	183	173	165	165	167.667	123	169	174	155.333
H1	Trp-Leu	176	162	168	168.667	211	176	157	181.333	162	142	150	151.333	150	196	173	173
	Diagnosis				Control				Control				Patient				Patient
	omnilog 24*, 1% FBS, 10,000 Cells		* plate/add dye/omnilog all at same time
	blood sample date (mm/dd/yyyy)	2015-05-26	2015-05-26	2015-05-26	2015-05-26	2015-05-26	2015-05-26	2015-05-26	2015-05-26	2015-05-26	2015-05-26	2015-05-26	2015-05-26	2015-05-26	2015-05-26	2015-05-26	2015-05-26
	assay date (mm/dd/yyyy)	2015-05-26	2015-05-26	2015-05-26	2015-05-26	2015-05-26	2015-05-26	2015-05-26	2015-05-26	2015-05-26	2015-05-26	2015-05-26	2015-05-26	2015-05-26	2015-05-26	2015-05-26	2015-05-26
well	CMS#	cms18644	cms18644	cms18644	cms18644 Average	cms18645	cms18645	cms18645	cms18645 Average	CMS23662	CMS23662	CMS23662	CMS23662 Average	cms23912	cms23912	cms23912	cms23912 Average
A1	a-D-Glucose	356	354	357	355.667	365	369	367	367	292	305	342	313	347	302	256	301.667
B1	Empty	133	174	197	168	221	225	180	208.667	211	254	221	228.667	301	255	224	260
C1	L-Tryptophan	209	164	177	183.333	245	281	187	237.667	265	252	235	250.667	283	282	258	274.333
D1	Trp-Gly	187	166	158	170.333	301	308	145	251.333	257	195	189	213.667	238	234	235	235.667
E1	Trp-Lys	153	161	158	157.333	297	275	168	246.667	194	164	191	183	193	197	186	192
F1	Trp-Ala	164	140	156	153.333	275	233	174	227.333	203	121	148	157.333	139	137	133	136.333
G1	Trp-Arg	156	124	144	141.333	203	158	168	176.333	173	142	116	143.667	90	129	113	110.667
H1	Trp-Leu	191	142	197	176.667	204	195	230	209.667	161	127	115	134.333	128	124	128	126.667
	Diagnosis				Control				Control				Patient				Patient

## Sheet: Endpoint Avgerages
	48 hr, 1% FBS, 20,000 Cells						48 hr, 1% FBS, 20,000 Cells
	blood sample date (mm/dd/yyyy)	2015-06-22	2015-06-22				blood sample date (mm/dd/yyyy)	2015-06-22	2015-06-22
	assay date (mm/dd/yyyy)	2015-06-22	2015-06-22				assay date (mm/dd/yyyy)	2015-06-22	2015-06-22				48 hr, 1% FBS, 20,000 Cells
well	CMS#	cms18644 Average	cms18645 Average	control Average		well	CMS#	CMS23662 Average	cms23912 Average	Patient Average		well	CMS#	control Average	Patient Average
A1	a-D-Glucose	272.333	333.333	302.833		A1	a-D-Glucose	214	294.333	254.167		A1	a-D-Glucose	302.833	254.167
B1	Empty	40	35.6667	37.8333		B1	Empty	37	51	44		B1	Empty	37.8333	44
C1	L-Tryptophan	170.333	96	133.167		C1	L-Tryptophan	48.6667	53.3333	51		C1	L-Tryptophan	133.167	51
D1	Trp-Gly	144	73.6667	108.833		D1	Trp-Gly	40.6667	40	40.3333		D1	Trp-Gly	108.833	40.3333
E1	Trp-Lys	132.667	65.3333	99		E1	Trp-Lys	46.6667	44	45.3333		E1	Trp-Lys	99	45.3333
F1	Trp-Ala	115	69	92		F1	Trp-Ala	47.3333	48	47.6667		F1	Trp-Ala	92	47.6667
G1	Trp-Arg	86.6667	59	72.8333		G1	Trp-Arg	38.6667	45.3333	42		G1	Trp-Arg	72.8333	42
H1	Trp-Leu	108.667	82	95.3333		H1	Trp-Leu	61.6667	70.6667	66.1667		H1	Trp-Leu	95.3333	66.1667
	Diagnosis	Control	Control				Diagnosis	Patient	Patient
	48 hr, 5% FBS, 20,000 Cells						48 hr, 5% FBS, 20,000 Cells
	blood sample date (mm/dd/yyyy)	2015-02-24	2015-02-24				blood sample date (mm/dd/yyyy)	2015-02-24	2015-02-24				48 hr, 5% FBS, 20,000 Cells
	assay date (mm/dd/yyyy)	2015-02-24	2015-02-24				assay date (mm/dd/yyyy)	2015-02-24	2015-02-24			well	CMS#	control Average	Patient Average
well	CMS#	cms18644 Average	cms18645 Average	control Average		well	CMS#	CMS23662 Average	cms23912 Average	Patient Average		A1	a-D-Glucose	336.167	340.5
A1	a-D-Glucose	320.333	352	336.167		A1	a-D-Glucose	342	339	340.5		B1	Empty	145	140.333
B1	Empty	142	148	145		B1	Empty	136.667	144	140.333		C1	L-Tryptophan	169.333	156.167
C1	L-Tryptophan	157.333	181.333	169.333		C1	L-Tryptophan	155.333	157	156.167		D1	Trp-Gly	148	146.167
D1	Trp-Gly	140.667	155.333	148		D1	Trp-Gly	147.667	144.667	146.167		E1	Trp-Lys	153.333	141.5
E1	Trp-Lys	140.667	166	153.333		E1	Trp-Lys	136	147	141.5		F1	Trp-Ala	157.833	149.5
F1	Trp-Ala	143.333	172.333	157.833		F1	Trp-Ala	146	153	149.5		G1	Trp-Arg	126	119.5
G1	Trp-Arg	109.667	142.333	126		G1	Trp-Arg	115.667	123.333	119.5		H1	Trp-Leu	159.667	159
H1	Trp-Leu	134.333	185	159.667		H1	Trp-Leu	147.333	170.667	159
	Diagnosis	Control	Control				Diagnosis	Patient	Patient
	48 hr, 5% FBS, 40,000 Cells						48 hr, 5% FBS, 40,000 Cells
	blood sample date (mm/dd/yyyy)	2015-02-24	2015-02-24				blood sample date (mm/dd/yyyy)	2015-02-24	2015-02-24				48 hr, 5% FBS, 40,000 Cells
	assay date (mm/dd/yyyy)	2015-02-24	2015-02-24				assay date (mm/dd/yyyy)	2015-02-24	2015-02-24			well	CMS#	control Average	Patient Average
well	CMS#	cms18644 Average	cms18645 Average	control Average		well	CMS#	CMS23662 Average	cms23912 Average	Patient Average		A1	a-D-Glucose	309.333	330
A1	a-D-Glucose	287	331.667	309.333		A1	a-D-Glucose	336.667	323.333	330		B1	Empty	151.5	154.167
B1	Empty	147.333	155.667	151.5		B1	Empty	149.667	158.667	154.167		C1	L-Tryptophan	188.667	168.333
C1	L-Tryptophan	184	193.333	188.667		C1	L-Tryptophan	171	165.667	168.333		D1	Trp-Gly	174.833	159
D1	Trp-Gly	178	171.667	174.833		D1	Trp-Gly	161	157	159		E1	Trp-Lys	177	160.5
E1	Trp-Lys	175.333	178.667	177		E1	Trp-Lys	161.333	159.667	160.5		F1	Trp-Ala	179.5	169.167
F1	Trp-Ala	181	178	179.5		F1	Trp-Ala	168.333	170	169.167		G1	Trp-Arg	145.667	137
G1	Trp-Arg	136	155.333	145.667		G1	Trp-Arg	125.333	148.667	137		H1	Trp-Leu	201.333	178.667
H1	Trp-Leu	197	205.667	201.333		H1	Trp-Leu	173.333	184	178.667
	Diagnosis	Control	Control				Diagnosis	Patient	Patient
	48 hr, 5% FBS, 40,000 Cells						48 hr, 5% FBS, 40,000 Cells
	blood sample date (mm/dd/yyyy)	2015-04-27	2015-04-27				blood sample date (mm/dd/yyyy)	2015-04-27	2015-04-27				48 hr, 5% FBS, 40,000 Cells
	assay date (mm/dd/yyyy)	2015-04-27	2015-04-27				assay date (mm/dd/yyyy)	2015-04-27	2015-04-27			well	CMS#	control Average	Patient Average
well	CMS#	cms18644 Average	cms18645 Average	control Average		well	CMS#	CMS23662 Average	cms23912 Average	Patient Average		A1	a-D-Glucose	305.833	322.833
A1	a-D-Glucose	278	333.667	305.833		A1	a-D-Glucose	327.667	318	322.833		B1	Empty	103.167	104
B1	Empty	103.667	102.667	103.167		B1	Empty	98.6667	109.333	104		C1	L-Tryptophan	123.167	112
C1	L-Tryptophan	125.667	120.667	123.167		C1	L-Tryptophan	107	117	112		D1	Trp-Gly	138.667	130
D1	Trp-Gly	135.333	142	138.667		D1	Trp-Gly	131	129	130		E1	Trp-Lys	123.5	119.667
E1	Trp-Lys	122.333	124.667	123.5		E1	Trp-Lys	115	124.333	119.667		F1	Trp-Ala	132.667	118
F1	Trp-Ala	129.667	135.667	132.667		F1	Trp-Ala	110.667	125.333	118		G1	Trp-Arg	100	98.6667
G1	Trp-Arg	102.667	97.3333	100		G1	Trp-Arg	97	100.333	98.6667		H1	Trp-Leu	144.667	135.333
H1	Trp-Leu	142.667	146.667	144.667		H1	Trp-Leu	136.667	134	135.333
	Diagnosis	Control	Control				Diagnosis	Patient	Patient
	48 hr, 1% FBS, 40,000 Cells						48 hr, 1% FBS, 40,000 Cells
	blood sample date (mm/dd/yyyy)	2015-06-22	2015-06-22				blood sample date (mm/dd/yyyy)	2015-06-22	2015-04-27				48 hr, 1% FBS, 40,000 Cells
	assay date (mm/dd/yyyy)	2015-06-22	2015-06-22				assay date (mm/dd/yyyy)	2015-06-22	2015-06-22			well	CMS#	control Average	Patient Average
well	CMS#	cms18644 Average	cms18645 Average	control Average		well	CMS#	CMS23662 Average	cms23912 Average	Patient Average		A1	a-D-Glucose	277	255.167
A1	a-D-Glucose	256	298	277		A1	a-D-Glucose	271.333	239	255.167		B1	Empty	69	59
B1	Empty	78.6667	59.3333	69		B1	Empty	57	61	59		C1	L-Tryptophan	149.667	122.5
C1	L-Tryptophan	184.667	114.667	149.667		C1	L-Tryptophan	119	126	122.5		D1	Trp-Gly	113.667	109
D1	Trp-Gly	125.667	101.667	113.667		D1	Trp-Gly	107.333	110.667	109		E1	Trp-Lys	98.1667	90.5
E1	Trp-Lys	109.333	87	98.1667		E1	Trp-Lys	94.3333	86.6667	90.5		F1	Trp-Ala	100	84.1667
F1	Trp-Ala	109	91	100		F1	Trp-Ala	88.6667	79.6667	84.1667		G1	Trp-Arg	79.1667	62.6667
G1	Trp-Arg	99.3333	59	79.1667		G1	Trp-Arg	63	62.3333	62.6667		H1	Trp-Leu	111.667	98.3333
H1	Trp-Leu	121	102.333	111.667		H1	Trp-Leu	99	97.6667	98.3333
	Diagnosis	Control	Control				Diagnosis	Patient	Patient
	72 hr, 1% FBS, 20,000 Cells						72 hr, 1% FBS, 20,000 Cells
		2015-03-23	2015-03-23					2015-03-23	2015-03-23				72 hr, 1% FBS, 20,000 Cells
		2015-03-23	2015-03-23					2015-03-23	2015-03-23			well	CMS#	control Average	Patient Average
well	CMS#	cms18644 Average	cms18645 Average	control Average		well	CMS#	cms23662 Average	cms23912 Average	Patient Average		A1	a-D-Glucose	220.667	298.667
A1	a-D-Glucose	160.667	280.667	220.667		A1	a-D-Glucose	289.667	307.667	298.667		B1	Empty	39.3333	35.5
B1	Empty	47	31.6667	39.3333		B1	Empty	40.3333	30.6667	35.5		C1	L-Tryptophan	103	52.8333
C1	L-Tryptophan	120.333	85.6667	103		C1	L-Tryptophan	53.3333	52.3333	52.8333		D1	Trp-Gly	92.3333	42.3333
D1	Trp-Gly	96	88.6667	92.3333		D1	Trp-Gly	45.6667	39	42.3333		E1	Trp-Lys	91.8333	64.3333
E1	Trp-Lys	89.3333	94.3333	91.8333		E1	Trp-Lys	72.3333	56.3333	64.3333		F1	Trp-Ala	97.6667	69.8333
F1	Trp-Ala	106.667	88.6667	97.6667		F1	Trp-Ala	74.3333	65.3333	69.8333		G1	Trp-Arg	54.1667	64.5
G1	Trp-Arg	59.3333	49	54.1667		G1	Trp-Arg	72	57	64.5		H1	Trp-Leu	93.5	97.8333
H1	Trp-Leu	99	88	93.5		H1	Trp-Leu	113	82.6667	97.8333
	Diagnosis	Control	Control				Diagnosis	Patient	Patient
	72 hr, 5% FBS, 20,000 Cells						72 hr, 5% FBS, 20,000 Cells
		2015-03-23	2015-03-23					2015-03-23	2015-03-23				72 hr, 5% FBS, 20,000 Cells
		2015-03-23	2015-03-23					2015-03-23	2015-03-23			well	CMS#	control Average	Patient Average
well	CMS#	cms18644 Average	cms18645 Average	control Average		well	CMS#	cms23662 Average	cms23912 Average	Patient Average		A1	a-D-Glucose	285.833	308.5
A1	a-D-Glucose	254.333	317.333	285.833		A1	a-D-Glucose	305.667	311.333	308.5		B1	Empty	93.8333	72.6667
B1	Empty	90.6667	97	93.8333		B1	Empty	79	66.3333	72.6667		C1	L-Tryptophan	166	89.5
C1	L-Tryptophan	157.667	174.333	166		C1	L-Tryptophan	102.333	76.6667	89.5		D1	Trp-Gly	164.833	86.1667
D1	Trp-Gly	150.333	179.333	164.833		D1	Trp-Gly	103	69.3333	86.1667		E1	Trp-Lys	167.667	104.333
E1	Trp-Lys	148.667	186.667	167.667		E1	Trp-Lys	100.333	108.333	104.333		F1	Trp-Ala	166.667	126.333
F1	Trp-Ala	160	173.333	166.667		F1	Trp-Ala	106.667	146	126.333		G1	Trp-Arg	97.6667	99.3333
G1	Trp-Arg	111.667	83.6667	97.6667		G1	Trp-Arg	67.3333	131.333	99.3333		H1	Trp-Leu	120.667	126
H1	Trp-Leu	153.333	88	120.667		H1	Trp-Leu	96.3333	155.667	126
	Diagnosis	Control	Control				Diagnosis	Patient	Patient
	72 hr, 5% FBS, 40,000 Cells						72 hr, 5% FBS, 40,000 Cells
	blood sample date (mm/dd/yyyy)	2015-06-22	2015-06-22				blood sample date (mm/dd/yyyy)	2015-06-22	2015-06-22				72 hr, 5% FBS, 40,000 Cells
	assay date (mm/dd/yyyy)	2015-06-22	2015-06-22				assay date (mm/dd/yyyy)	2015-06-22	2015-06-22			well	CMS#	control Average	Patient Average
well	CMS#	cms18644 Average	cms18645 Average	control Average		well	CMS#	CMS23662 Average	cms23912 Average	Patient Average		A1	a-D-Glucose	234.333	236.667
A1	a-D-Glucose	216	252.667	234.333		A1	a-D-Glucose	244.333	229	236.667		B1	Empty	77	76.1667
B1	Empty	84.3333	69.6667	77		B1	Empty	68.3333	84	76.1667		C1	L-Tryptophan	154.833	129
C1	L-Tryptophan	178.667	131	154.833		C1	L-Tryptophan	134	124	129		D1	Trp-Gly	129.333	121.167
D1	Trp-Gly	148	110.667	129.333		D1	Trp-Gly	121.333	121	121.167		E1	Trp-Lys	134	110.5
E1	Trp-Lys	144	124	134		E1	Trp-Lys	119	102	110.5		F1	Trp-Ala	136.833	118
F1	Trp-Ala	154	119.667	136.833		F1	Trp-Ala	125	111	118		G1	Trp-Arg	97.8333	82.1667
G1	Trp-Arg	111.333	84.3333	97.8333		G1	Trp-Arg	82.6667	81.6667	82.1667		H1	Trp-Leu	155.5	117.5
H1	Trp-Leu	177	134	155.5		H1	Trp-Leu	118.333	116.667	117.5
	Diagnosis	Control	Control				Diagnosis	Patient	Patient
													72 hr, 1% FBS, 40,000 Cells
	72 hr, 1% FBS, 40,000 Cells						72 hr, 1% FBS, 40,000 Cells
	blood sample date (mm/dd/yyyy)	2015-06-22	2015-06-22				blood sample date (mm/dd/yyyy)	2015-06-22	2015-06-22				72 hr, 1% FBS, 40,000 Cells
	assay date (mm/dd/yyyy)	2015-06-22	2015-06-22				assay date (mm/dd/yyyy)	2015-06-22	2015-06-22			well	CMS#	control Average	Patient Average
well	CMS#	cms18644 Average	cms18645 Average	control Average		well	CMS#	CMS23662 Average	cms23912 Average	Patient Average		A1	a-D-Glucose	192	175.333
A1	a-D-Glucose	203	181	192		A1	a-D-Glucose	184	166.667	175.333		B1	Empty	50.5	46
B1	Empty	57.3333	43.6667	50.5		B1	Empty	44	48	46		C1	L-Tryptophan	150.667	67.3333
C1	L-Tryptophan	192.667	108.667	150.667		C1	L-Tryptophan	64.3333	70.3333	67.3333		D1	Trp-Gly	124.333	52
D1	Trp-Gly	156	92.6667	124.333		D1	Trp-Gly	53.3333	50.6667	52		E1	Trp-Lys	89.1667	41.8333
E1	Trp-Lys	104.667	73.6667	89.1667		E1	Trp-Lys	39	44.6667	41.8333		F1	Trp-Ala	111.167	45.1667
F1	Trp-Ala	129.667	92.6667	111.167		F1	Trp-Ala	46.3333	44	45.1667		G1	Trp-Arg	87.8333	38.8333
G1	Trp-Arg	113.333	62.3333	87.8333		G1	Trp-Arg	38.3333	39.3333	38.8333		H1	Trp-Leu	111.167	63.6667
H1	Trp-Leu	127	95.3333	111.167		H1	Trp-Leu	62.6667	64.6667	63.6667
	Diagnosis	Control	Control				Diagnosis	Patient	Patient
	48 hr, 5% FBS, 10,000 Cells						48 hr, 5% FBS, 10,000 Cells
	blood sample date (mm/dd/yyyy)	2015-06-22	2015-06-22				blood sample date (mm/dd/yyyy)	2015-06-22	2015-06-22				48 hr, 5% FBS, 10,000 Cells
	assay date (mm/dd/yyyy)	2015-06-22	2015-06-22				assay date (mm/dd/yyyy)	2015-06-22	2015-06-22			well	CMS#	control Average	Patient Average
well	CMS#	cms18644 Average	cms18645 Average	control Average		well	CMS#	CMS23662 Average	cms23912 Average	Patient Average		A1	a-D-Glucose	288	331
A1	a-D-Glucose	280.667	295.333	288		A1	a-D-Glucose	330.667	331.333	331		B1	Empty	101	102.333
B1	Empty	84	118	101		B1	Empty	98.3333	106.333	102.333		C1	L-Tryptophan	19	131
C1	L-Tryptophan	22	16	19		C1	L-Tryptophan	118.667	143.333	131		D1	Trp-Gly	140.833	116.5
D1	Trp-Gly	148	133.667	140.833		D1	Trp-Gly	108.333	124.667	116.5		E1	Trp-Lys	144.167	120.5
E1	Trp-Lys	147.333	141	144.167		E1	Trp-Lys	111.667	129.333	120.5		F1	Trp-Ala	137.833	118.333
F1	Trp-Ala	141.333	134.333	137.833		F1	Trp-Ala	113.333	123.333	118.333		G1	Trp-Arg	107.167	95.1667
G1	Trp-Arg	113	101.333	107.167		G1	Trp-Arg	89.3333	101	95.1667		H1	Trp-Leu	154.5	133.5
H1	Trp-Leu	155	154	154.5		H1	Trp-Leu	126.333	140.667	133.5
	Diagnosis	Control	Control				Diagnosis	Patient	Patient
	48 hr, 1% FBS, 10,000 Cells						48 hr, 1% FBS, 10,000 Cells
	blood sample date (mm/dd/yyyy)	2015-06-22	2015-06-22				blood sample date (mm/dd/yyyy)	2015-06-22	2015-06-22				48 hr, 1% FBS, 10,000 Cells
	assay date (mm/dd/yyyy)	2015-06-22	2015-06-22				assay date (mm/dd/yyyy)	2015-06-22	2015-06-22			well	CMS#	control Average	Patient Average
well	CMS#	cms18644 Average	cms18645 Average	control Average		well	CMS#	CMS23662 Average	cms23912 Average	Patient Average		A1	a-D-Glucose	245.833	285.333
A1	a-D-Glucose	166.667	325	245.833		A1	a-D-Glucose	257.333	313.333	285.333		B1	Empty	44.8333	63.5
B1	Empty	43.6667	46	44.8333		B1	Empty	48	79	63.5		C1	L-Tryptophan	116.833	69
C1	L-Tryptophan	113.333	120.333	116.833		C1	L-Tryptophan	50.3333	87.6667	69		D1	Trp-Gly	106.167	60.3333
D1	Trp-Gly	101.667	110.667	106.167		D1	Trp-Gly	46.3333	74.3333	60.3333		E1	Trp-Lys	94	53.1667
E1	Trp-Lys	95.3333	92.6667	94		E1	Trp-Lys	42	64.3333	53.1667		F1	Trp-Ala	96.5	65
F1	Trp-Ala	96	97	96.5		F1	Trp-Ala	56.6667	73.3333	65		G1	Trp-Arg	66.1667	60
G1	Trp-Arg	70	62.3333	66.1667		G1	Trp-Arg	54	66	60		H1	Trp-Leu	93.8333	85
H1	Trp-Leu	105	82.6667	93.8333		H1	Trp-Leu	84.3333	85.6667	85
	Diagnosis	Control	Control				Diagnosis	Patient	Patient
	72 hr, 5% FBS, 10,000 Cells						72 hr, 5% FBS, 10,000 Cells
	blood sample date (mm/dd/yyyy)	2015-06-22	2015-06-22				blood sample date (mm/dd/yyyy)	2015-06-22	2015-06-22				72 hr, 5% FBS, 10,000 Cells
	assay date (mm/dd/yyyy)	2015-06-22	2015-06-22				assay date (mm/dd/yyyy)	2015-06-22	2015-06-22			well	CMS#	control Average	Patient Average
well	CMS#	cms18644 Average	cms18645 Average	control Average		well	CMS#	CMS23662 Average	cms23912 Average	Patient Average		A1	a-D-Glucose	301.833	319.333
A1	a-D-Glucose	296.667	307	301.833		A1	a-D-Glucose	321	317.667	319.333		B1	Empty	98.1667	100.5
B1	Empty	91.3333	105	98.1667		B1	Empty	94.6667	106.333	100.5		C1	L-Tryptophan	155	103.167
C1	L-Tryptophan	142.667	167.333	155		C1	L-Tryptophan	94.3333	112	103.167		D1	Trp-Gly	140.667	100
D1	Trp-Gly	139.667	141.667	140.667		D1	Trp-Gly	89.6667	110.333	100		E1	Trp-Lys	133.167	100
E1	Trp-Lys	127.667	138.667	133.167		E1	Trp-Lys	89.3333	110.667	100		F1	Trp-Ala	142.333	107.167
F1	Trp-Ala	150.667	134	142.333		F1	Trp-Ala	92.3333	122	107.167		G1	Trp-Arg	103.667	85
G1	Trp-Arg	101	106.333	103.667		G1	Trp-Arg	78	92	85		H1	Trp-Leu	148.667	136.833
H1	Trp-Leu	148.333	149	148.667		H1	Trp-Leu	125.667	148	136.833
	Diagnosis	Control	Control				Diagnosis	Patient	Patient
	72 hr, 1% FBS, 10,000 Cells						72 hr, 1% FBS, 10,000 Cells
	blood sample date (mm/dd/yyyy)	2015-06-22	2015-06-22				blood sample date (mm/dd/yyyy)	2015-06-22	2015-06-22				72 hr, 1% FBS, 10,000 Cells
	assay date (mm/dd/yyyy)	2015-06-22	2015-06-22				assay date (mm/dd/yyyy)	2015-06-22	2015-06-22			well	CMS#	control Average	Patient Average
well	CMS#	cms18644 Average	cms18645 Average	control Average		well	CMS#	CMS23662 Average	cms23912 Average	Patient Average		A1	a-D-Glucose	164	264.667
A1	a-D-Glucose	192.333	135.667	164		A1	a-D-Glucose	297	232.333	264.667		B1	Empty	39.1667	57.8333
B1	Empty	45.6667	32.6667	39.1667		B1	Empty	69.3333	46.3333	57.8333		C1	L-Tryptophan	102.5	69.1667
C1	L-Tryptophan	114.333	90.6667	102.5		C1	L-Tryptophan	75.6667	62.6667	69.1667		D1	Trp-Gly	84.1667	41.1667
D1	Trp-Gly	100.667	67.6667	84.1667		D1	Trp-Gly	43	39.3333	41.1667		E1	Trp-Lys	77.6667	35.3333
E1	Trp-Lys	81.3333	74	77.6667		E1	Trp-Lys	30.3333	40.3333	35.3333		F1	Trp-Ala	88.5	77.6667
F1	Trp-Ala	110.667	66.3333	88.5		F1	Trp-Ala	78.3333	77	77.6667		G1	Trp-Arg	75.3333	68.6667
G1	Trp-Arg	83	67.6667	75.3333		G1	Trp-Arg	71	66.3333	68.6667		H1	Trp-Leu	103.333	102.667
H1	Trp-Leu	123	83.6667	103.333		H1	Trp-Leu	102	103.333	102.667
	Diagnosis	Control	Control				Diagnosis	Patient	Patient
	24+24hr, 1% FBS, 20,000 Cells						24+24hr, 1% FBS, 20,000 Cells
	blood sample date (mm/dd/yyyy)	2015-04-27	2015-04-27				blood sample date (mm/dd/yyyy)	2015-04-27	2015-04-27				24+24hr, 1% FBS, 20,000 Cells
	assay date (mm/dd/yyyy)	2015-04-27	2015-04-27				assay date (mm/dd/yyyy)	2015-04-27	2015-04-27			well	CMS#	control Average	Patient Average
well	CMS#	cms18644 Average	cms18645 Average	control Average		well	CMS#	CMS23662 Average	cms23912 Average	Patient Average		A1	a-D-Glucose	337.833	352
A1	a-D-Glucose	317.667	358	337.833		A1	a-D-Glucose	355.333	348.667	352		B1	Empty	102.333	92.3333
B1	Empty	101.667	103	102.333		B1	Empty	100.333	84.3333	92.3333		C1	L-Tryptophan	126.5	106.667
C1	L-Tryptophan	121.333	131.667	126.5		C1	L-Tryptophan	123.333	90	106.667		D1	Trp-Gly	115.333	95.3333
D1	Trp-Gly	94	136.667	115.333		D1	Trp-Gly	106.667	84	95.3333		E1	Trp-Lys	97.1667	106.667
E1	Trp-Lys	73	121.333	97.1667		E1	Trp-Lys	102	111.333	106.667		F1	Trp-Ala	86	115.333
F1	Trp-Ala	73	99	86		F1	Trp-Ala	94	136.667	115.333		G1	Trp-Arg	65	96.5
G1	Trp-Arg	64.6667	65.3333	65		G1	Trp-Arg	54.6667	138.333	96.5		H1	Trp-Leu	91.6667	124.667
H1	Trp-Leu	90	93.3333	91.6667		H1	Trp-Leu	85.6667	163.667	124.667
	Diagnosis	Control	Control				Diagnosis	Patient	Patient
	24+24hr, 5% FBS, 40,000 Cells						24+24hr, 5% FBS, 40,000 Cells
	blood sample date (mm/dd/yyyy)	2015-05-26	2015-05-26				blood sample date (mm/dd/yyyy)	2015-05-26	2015-05-26				24+24hr, 5% FBS, 40,000 Cells
	assay date (mm/dd/yyyy)	2015-05-26	2015-05-26				assay date (mm/dd/yyyy)	2015-05-26	2015-05-26			well	CMS#	control Average	Patient Average
well	CMS#	cms18644 Average	cms18645 Average	control Average		well	CMS#	CMS23662 Average	cms23912 Average	Patient Average		A1	a-D-Glucose	326	342
A1	a-D-Glucose	317.667	334.333	326		A1	a-D-Glucose	340.667	343.333	342		B1	Empty	172.167	173.5
B1	Empty	164.333	180	172.167		B1	Empty	176.333	170.667	173.5		C1	L-Tryptophan	218.333	197.167
C1	L-Tryptophan	208.667	228	218.333		C1	L-Tryptophan	201	193.333	197.167		D1	Trp-Gly	192.833	181.5
D1	Trp-Gly	167	218.667	192.833		D1	Trp-Gly	178.667	184.333	181.5		E1	Trp-Lys	206.833	189.333
E1	Trp-Lys	200.333	213.333	206.833		E1	Trp-Lys	184.333	194.333	189.333		F1	Trp-Ala	194.833	184.333
F1	Trp-Ala	177	212.667	194.833		F1	Trp-Ala	176.333	192.333	184.333		G1	Trp-Arg	172.667	168.5
G1	Trp-Arg	151.667	193.667	172.667		G1	Trp-Arg	162.333	174.667	168.5		H1	Trp-Leu	207	210.167
H1	Trp-Leu	180	234	207		H1	Trp-Leu	198.667	221.667	210.167
	Diagnosis	Control	Control				Diagnosis	Patient	Patient
	24+24hr, 1% FBS, 40,000 Cells						24+24hr, 1% FBS, 40,000 Cells
	blood sample date (mm/dd/yyyy)	2015-05-26	2015-05-26				blood sample date (mm/dd/yyyy)	2015-05-26	2015-05-26				24+24hr, 1% FBS, 40,000 Cells
	assay date (mm/dd/yyyy)	2015-05-26	2015-05-26				assay date (mm/dd/yyyy)	2015-05-26	2015-05-26			well	CMS#	control Average	Patient Average
well	CMS#	cms18644 Average	cms18645 Average	control Average		well	CMS#	CMS23662 Average	cms23912 Average	Patient Average		A1	a-D-Glucose	337.667	347.833
A1	a-D-Glucose	330.333	345	337.667		A1	a-D-Glucose	351.667	344	347.833		B1	Empty	148.333	130.333
B1	Empty	183.667	113	148.333		B1	Empty	97	163.667	130.333		C1	L-Tryptophan	202	156
C1	L-Tryptophan	209.667	194.333	202		C1	L-Tryptophan	127.667	184.333	156		D1	Trp-Gly	163.667	121.833
D1	Trp-Gly	148.667	178.667	163.667		D1	Trp-Gly	122.667	121	121.833		E1	Trp-Lys	139.667	96.6667
E1	Trp-Lys	115.667	163.667	139.667		E1	Trp-Lys	92.6667	100.667	96.6667		F1	Trp-Ala	149.5	80
F1	Trp-Ala	118.667	180.333	149.5		F1	Trp-Ala	75.3333	84.6667	80		G1	Trp-Arg	119.333	76.6667
G1	Trp-Arg	96.3333	142.333	119.333		G1	Trp-Arg	57	96.3333	76.6667		H1	Trp-Leu	166.5	128.167
H1	Trp-Leu	150	183	166.5		H1	Trp-Leu	112.667	143.667	128.167
	Diagnosis	Control	Control				Diagnosis	Patient	Patient
	24+24hr, 5% FBS, 10,000 Cells						24+24hr, 5% FBS, 10,000 Cells
	blood sample date (mm/dd/yyyy)	2015-05-26	2015-05-26				blood sample date (mm/dd/yyyy)	2015-05-26	2015-05-26				24+24hr, 5% FBS, 10,000 Cells
	assay date (mm/dd/yyyy)	2015-05-26	2015-05-26				assay date (mm/dd/yyyy)	2015-05-26	2015-05-26			well	CMS#	control Average	Patient Average
well	CMS#	cms18644 Average	cms18645 Average	control Average		well	CMS#	CMS23662 Average	cms23912 Average	Patient Average		A1	a-D-Glucose	336.833	287
A1	a-D-Glucose	329.667	344	336.833		A1	a-D-Glucose	234.667	339.333	287		B1	Empty	163.333	185
B1	Empty	143.667	183	163.333		B1	Empty	183.667	186.333	185		C1	L-Tryptophan	198.667	183.333
C1	L-Tryptophan	177.667	219.667	198.667		C1	L-Tryptophan	202	164.667	183.333		D1	Trp-Gly	176	182.833
D1	Trp-Gly	153	199	176		D1	Trp-Gly	199	166.667	182.833		E1	Trp-Lys	173	161.667
E1	Trp-Lys	137.333	208.667	173		E1	Trp-Lys	193.333	130	161.667		F1	Trp-Ala	163.5	134.5
F1	Trp-Ala	117	210	163.5		F1	Trp-Ala	164.333	104.667	134.5		G1	Trp-Arg	142.667	80.5
G1	Trp-Arg	111.667	173.667	142.667		G1	Trp-Arg	69.6667	91.3333	80.5		H1	Trp-Leu	177.5	136
H1	Trp-Leu	139.333	215.667	177.5		H1	Trp-Leu	108	164	136
	Diagnosis	Control	Control				Diagnosis	Patient	Patient
	24+24hr, 1% FBS, 10,000 Cells						24+24hr, 1% FBS, 10,000 Cells
	blood sample date (mm/dd/yyyy)	2015-05-26	2015-05-26				blood sample date (mm/dd/yyyy)	2015-05-26	2015-05-26				24+24hr, 1% FBS, 10,000 Cells
	assay date (mm/dd/yyyy)	2015-05-26	2015-05-26				assay date (mm/dd/yyyy)	2015-05-26	2015-05-26			well	CMS#	control Average	Patient Average
well	CMS#	cms18644 Average	cms18645 Average	control Average		well	CMS#	CMS23662 Average	cms23912 Average	Patient Average		A1	a-D-Glucose	340	344.667
A1	a-D-Glucose	336	344	340		A1	a-D-Glucose	352.667	336.667	344.667		B1	Empty	76.6667	117.333
B1	Empty	73	80.3333	76.6667		B1	Empty	95.6667	139	117.333		C1	L-Tryptophan	72.6667	104.833
C1	L-Tryptophan	82	63.3333	72.6667		C1	L-Tryptophan	79.6667	130	104.833		D1	Trp-Gly	111.167	112.667
D1	Trp-Gly	89.3333	133	111.167		D1	Trp-Gly	112.667	112.667	112.667		E1	Trp-Lys	113.333	98.1667
E1	Trp-Lys	83.3333	143.333	113.333		E1	Trp-Lys	101.333	95	98.1667		F1	Trp-Ala	109.333	86.8333
F1	Trp-Ala	78.3333	140.333	109.333		F1	Trp-Ala	93.6667	80	86.8333		G1	Trp-Arg	98	69
G1	Trp-Arg	75	121	98		G1	Trp-Arg	66.6667	71.3333	69		H1	Trp-Leu	129.167	97.5
H1	Trp-Leu	97.6667	160.667	129.167		H1	Trp-Leu	82.6667	112.333	97.5
	Diagnosis	Control	Control				Diagnosis	Patient	Patient
	omnilog 24*, 1% FBS, 20,000 Cells						omnilog 24*, 1% FBS, 20,000 Cells
	blood sample date (mm/dd/yyyy)	2015-05-26	2015-05-26				blood sample date (mm/dd/yyyy)	2015-05-26	2015-05-26				omnilog 24*, 1% FBS, 20,000 Cells
	assay date (mm/dd/yyyy)	2015-05-26	2015-05-26				assay date (mm/dd/yyyy)	2015-05-26	2015-05-26			well	CMS#	control Average	Patient Average
well	CMS#	cms18644 Average	cms18645 Average	control Average		well	CMS#	CMS23662 Average	cms23912 Average	Patient Average		A1	a-D-Glucose	364.667	349.167
A1	a-D-Glucose	357.667	371.667	364.667		A1	a-D-Glucose	338.667	359.667	349.167		B1	Empty	302.667	234.167
B1	Empty	269.333	336	302.667		B1	Empty	288	180.333	234.167		C1	L-Tryptophan	305.667	241
C1	L-Tryptophan	276.333	335	305.667		C1	L-Tryptophan	285.333	196.667	241		D1	Trp-Gly	291.667	225
D1	Trp-Gly	264.333	319	291.667		D1	Trp-Gly	251.667	198.333	225		E1	Trp-Lys	258.833	224.5
E1	Trp-Lys	228.667	289	258.833		E1	Trp-Lys	225	224	224.5		F1	Trp-Ala	209	217.333
F1	Trp-Ala	146	272	209		F1	Trp-Ala	195.667	239	217.333		G1	Trp-Arg	177.833	176.333
G1	Trp-Arg	118.333	237.333	177.833		G1	Trp-Arg	136	216.667	176.333		H1	Trp-Leu	194	193.333
H1	Trp-Leu	150.333	237.667	194		H1	Trp-Leu	159.667	227	193.333
	Diagnosis	Control	Control				Diagnosis	Patient	Patient
	omnilog 24*, 5% FBS, 40,000 Cells						omnilog 24*, 5% FBS, 40,000 Cells
	blood sample date (mm/dd/yyyy)	2015-05-26	2015-05-26				blood sample date (mm/dd/yyyy)	2015-05-26	2015-05-26				omnilog 24*, 5% FBS, 40,000 Cells
	assay date (mm/dd/yyyy)	2015-05-26	2015-05-26				assay date (mm/dd/yyyy)	2015-05-26	2015-05-26			well	CMS#	control Average	Patient Average
well	CMS#	cms18644 Average	cms18645 Average	control Average		well	CMS#	CMS23662 Average	cms23912 Average	Patient Average		A1	a-D-Glucose	356.833	297.333
A1	a-D-Glucose	353.667	360	356.833		A1	a-D-Glucose	242	352.667	297.333		B1	Empty	313.333	301.167
B1	Empty	291.667	335	313.333		B1	Empty	290.333	312	301.167		C1	L-Tryptophan	309.333	313.167
C1	L-Tryptophan	282	336.667	309.333		C1	L-Tryptophan	317.333	309	313.167		D1	Trp-Gly	313.667	324.667
D1	Trp-Gly	283	344.333	313.667		D1	Trp-Gly	331.667	317.667	324.667		E1	Trp-Lys	304.333	319.333
E1	Trp-Lys	269.667	339	304.333		E1	Trp-Lys	318	320.667	319.333		F1	Trp-Ala	318.5	304.333
F1	Trp-Ala	288.667	348.333	318.5		F1	Trp-Ala	296	312.667	304.333		G1	Trp-Arg	310.333	248.167
G1	Trp-Arg	279.667	341	310.333		G1	Trp-Arg	207.667	288.667	248.167		H1	Trp-Leu	310.5	259
H1	Trp-Leu	271.667	349.333	310.5		H1	Trp-Leu	218.667	299.333	259
	Diagnosis	Control	Control				Diagnosis	Patient	Patient
	omnilog 24*, 1% FBS, 40,000 Cells						omnilog 24*, 1% FBS, 40,000 Cells
	blood sample date (mm/dd/yyyy)	2015-05-26	2015-05-26				blood sample date (mm/dd/yyyy)	2015-05-26	2015-05-26				omnilog 24*, 1% FBS, 40,000 Cells
	assay date (mm/dd/yyyy)	2015-05-26	2015-05-26				assay date (mm/dd/yyyy)	2015-05-26	2015-05-26			well	CMS#	control Average	Patient Average
well	CMS#	cms18644 Average	cms18645 Average	control Average		well	CMS#	CMS23662 Average	cms23912 Average	Patient Average		A1	a-D-Glucose	357.5	363.667
A1	a-D-Glucose	343.667	371.333	357.5		A1	a-D-Glucose	367.333	360	363.667		B1	Empty	279.833	297.5
B1	Empty	258.667	301	279.833		B1	Empty	338.333	256.667	297.5		C1	L-Tryptophan	298.5	303.667
C1	L-Tryptophan	276.667	320.333	298.5		C1	L-Tryptophan	317.667	289.667	303.667		D1	Trp-Gly	258.667	285.5
D1	Trp-Gly	212.667	304.667	258.667		D1	Trp-Gly	270	301	285.5		E1	Trp-Lys	222.5	211.833
E1	Trp-Lys	168	277	222.5		E1	Trp-Lys	194.333	229.333	211.833		F1	Trp-Ala	201.5	162.667
F1	Trp-Ala	149.667	253.333	201.5		F1	Trp-Ala	149.667	175.667	162.667		G1	Trp-Arg	166.5	117.167
G1	Trp-Arg	112.333	220.667	166.5		G1	Trp-Arg	94.6667	139.667	117.167		H1	Trp-Leu	207	147.667
H1	Trp-Leu	167.333	246.667	207		H1	Trp-Leu	132	163.333	147.667
	Diagnosis	Control	Control				Diagnosis	Patient	Patient
	omnilog 24*, 5% FBS, 10,000 Cells						omnilog 24*, 5% FBS, 10,000 Cells
	blood sample date (mm/dd/yyyy)	2015-05-26	2015-05-26				blood sample date (mm/dd/yyyy)	2015-05-26	2015-05-26				omnilog 24*, 5% FBS, 10,000 Cells
	assay date (mm/dd/yyyy)	2015-05-26	2015-05-26				assay date (mm/dd/yyyy)	2015-05-26	2015-05-26			well	CMS#	control Average	Patient Average
well	CMS#	cms18644 Average	cms18645 Average	control Average		well	CMS#	CMS23662 Average	cms23912 Average	Patient Average		A1	a-D-Glucose	303.333	317.833
A1	a-D-Glucose	251.333	355.333	303.333		A1	a-D-Glucose	287.333	348.333	317.833		B1	Empty	289.333	304.667
B1	Empty	244.667	334	289.333		B1	Empty	302.333	307	304.667		C1	L-Tryptophan	302	283.5
C1	L-Tryptophan	269	335	302		C1	L-Tryptophan	277.333	289.667	283.5		D1	Trp-Gly	305.167	234.167
D1	Trp-Gly	284.667	325.667	305.167		D1	Trp-Gly	259	209.333	234.167		E1	Trp-Lys	302	198.667
E1	Trp-Lys	267.333	336.667	302		E1	Trp-Lys	243	154.333	198.667		F1	Trp-Ala	246.833	187.5
F1	Trp-Ala	229	264.667	246.833		F1	Trp-Ala	205	170	187.5		G1	Trp-Arg	189.833	161.5
G1	Trp-Arg	196.667	183	189.833		G1	Trp-Arg	167.667	155.333	161.5		H1	Trp-Leu	175	162.167
H1	Trp-Leu	168.667	181.333	175		H1	Trp-Leu	151.333	173	162.167
	Diagnosis	Control	Control				Diagnosis	Patient	Patient
	omnilog 24*, 1% FBS, 10,000 Cells						omnilog 24*, 1% FBS, 10,000 Cells
	blood sample date (mm/dd/yyyy)	2015-05-26	2015-05-26				blood sample date (mm/dd/yyyy)	2015-05-26	2015-05-26				omnilog 24*, 1% FBS, 10,000 Cells
	assay date (mm/dd/yyyy)	2015-05-26	2015-05-26				assay date (mm/dd/yyyy)	2015-05-26	2015-05-26			well	CMS#	control Average	Patient Average
well	CMS#	cms18644 Average	cms18645 Average	control Average		well	CMS#	CMS23662 Average	cms23912 Average	Patient Average		A1	a-D-Glucose	361.333	307.333
A1	a-D-Glucose	355.667	367	361.333		A1	a-D-Glucose	313	301.667	307.333		B1	Empty	188.333	244.333
B1	Empty	168	208.667	188.333		B1	Empty	228.667	260	244.333		C1	L-Tryptophan	210.5	262.5
C1	L-Tryptophan	183.333	237.667	210.5		C1	L-Tryptophan	250.667	274.333	262.5		D1	Trp-Gly	210.833	224.667
D1	Trp-Gly	170.333	251.333	210.833		D1	Trp-Gly	213.667	235.667	224.667		E1	Trp-Lys	202	187.5
E1	Trp-Lys	157.333	246.667	202		E1	Trp-Lys	183	192	187.5		F1	Trp-Ala	190.333	146.833
F1	Trp-Ala	153.333	227.333	190.333		F1	Trp-Ala	157.333	136.333	146.833		G1	Trp-Arg	158.833	127.167
G1	Trp-Arg	141.333	176.333	158.833		G1	Trp-Arg	143.667	110.667	127.167		H1	Trp-Leu	193.167	130.5
H1	Trp-Leu	176.667	209.667	193.167		H1	Trp-Leu	134.333	126.667	130.5
	Diagnosis	Control	Control				Diagnosis	Patient	Patient

## Sheet: Slope
	48 hr, 1% FBS, 20,000 Cells
	blood sample date (mm/dd/yyyy)	2015-06-22	2015-06-22	2015-06-22	2015-06-22	2015-06-22	2015-06-22	2015-06-22	2015-06-22	2015-06-22	2015-06-22	2015-06-22	2015-06-22	2015-06-22	2015-06-22	2015-06-22	2015-06-22
	assay date (mm/dd/yyyy)	2015-06-22	2015-06-22	2015-06-22	2015-06-22	2015-06-22	2015-06-22	2015-06-22	2015-06-22	2015-06-22	2015-06-22	2015-06-22	2015-06-22	2015-06-22	2015-06-22	2015-06-22	2015-06-22
well	CMS#	cms18644	cms18644	cms18644	cms18644 Average	cms18645	cms18645	cms18645	cms18645 Average	CMS23662	CMS23662	CMS23662	CMS23662 Average	cms23912	cms23912	cms23912	cms23912 Average
A1	a-D-Glucose	0.35	0.34	0.26	0.316667	0.66	0.69	0.86	0.736667	0.65	0.67	0.7	0.673333	0.65	0.53	0.68	0.62
B1	Empty	0.02	0.03	0	0.0166667	0.04	0	0.18	0.0733333	0.01	0	0.01	0.00666667	0	0	0.03	0.01
C1	L-Tryptophan	0.55	0.4	0.35	0.433333	0.02	0.46	0.05	0.176667	0	0.03	0.04	0.0233333	0.02	0.04	0.06	0.04
D1	Trp-Gly	0.49	0.45	0.29	0.41	0.04	0.06	0.05	0.05	0	0	0.07	0.0233333	0.02	0	0.02	0.0133333
E1	Trp-Lys	0.27	0.38	0.12	0.256667	0.03	0.05	0.06	0.0466667	0.03	0.11	0.01	0.05	0.01	0.01	0.01	0.01
F1	Trp-Ala	0.28	0.14	0.06	0.16	0.06	0.04	0.02	0.04	0.01	0	0.01	0.00666667	0.01	0.01	0.01	0.01
G1	Trp-Arg	0.02	0.01	0.01	0.0133333	0.01	0	0	0.00333333	0	0	0.01	0.00333333	0.01	0.01	0.01	0.01
H1	Trp-Leu	0.57	0.04	0.05	0.22	0.03	0.03	0.01	0.0233333	0.01	0.01	0.41	0.143333	0.02	0.02	0.01	0.0166667
	Diagnosis				Control				Control				Patient				Patient
	48 hr, 5% FBS, 20,000 Cells
	blood sample date (mm/dd/yyyy)	2015-02-24	2015-02-24	2015-02-24	2015-02-24	2015-02-24	2015-02-24	2015-02-24	2015-02-24	2015-02-24	2015-02-24	2015-02-24	2015-02-24	2015-02-24	2015-02-24	2015-02-24	2015-02-24
	assay date (mm/dd/yyyy)	2015-02-24	2015-02-24	2015-02-24	2015-02-24	2015-02-24	2015-02-24	2015-02-24	2015-02-24	2015-02-24	2015-02-24	2015-02-24	2015-02-24	2015-02-24	2015-02-24	2015-02-24	2015-02-24
well	CMS#	cms18644	cms18644	cms18644	cms18644 Average	cms18645	cms18645	cms18645	cms18645 Average	CMS23662	CMS23662	CMS23662	CMS23662 Average	cms23912	cms23912	cms23912	cms23912 Average
A1	a-D-Glucose	0.89	1.11	1.89	1.29667	1.93	2.1	1.79	1.94	1.6	1.25	1.06	1.30333	2.43	1.41	1.29	1.71
B1	Empty	0.22	0.26	0.21	0.23	0.56	0.53	0.66	0.583333	0.55	0.38	0.47	0.466667	0.43	0.36	0.26	0.35
C1	L-Tryptophan	0.54	0.4	0.41	0.45	0.59	0.65	0.64	0.626667	0.56	0.66	0.6	0.606667	0.62	0.53	0.45	0.533333
D1	Trp-Gly	0.38	0.5	0.35	0.41	0.54	0.69	0.73	0.653333	0.64	0.63	0.44	0.57	0.67	0.51	0.32	0.5
E1	Trp-Lys	0.39	0.4	0.45	0.413333	0.55	0.63	0.66	0.613333	0.52	0.72	0.63	0.623333	0.56	0.49	0.39	0.48
F1	Trp-Ala	0.26	0.26	0.32	0.28	0.38	0.39	0.55	0.44	0.36	0.36	0.32	0.346667	0.5	0.38	0.31	0.396667
G1	Trp-Arg	0.15	0.29	0.19	0.21	0.27	0.35	0.37	0.33	0.22	0.21	0.26	0.23	0.34	0.31	0.25	0.3
H1	Trp-Leu	0.17	0.24	0.24	0.216667	0.58	0.54	0.47	0.53	0.26	0.26	0.27	0.263333	0.74	0.53	0.46	0.576667
	Diagnosis				Control				Control				Patient				Patient
	48 hr, 5% FBS, 40,000 Cells
	blood sample date (mm/dd/yyyy)	2015-02-24	2015-02-24	2015-02-24	2015-02-24	2015-02-24	2015-02-24	2015-02-24	2015-02-24	2015-02-24	2015-02-24	2015-02-24	2015-02-24	2015-02-24	2015-02-24	2015-02-24	2015-02-24
	assay date (mm/dd/yyyy)	2015-02-24	2015-02-24	2015-02-24	2015-02-24	2015-02-24	2015-02-24	2015-02-24	2015-02-24	2015-02-24	2015-02-24	2015-02-24	2015-02-24	2015-02-24	2015-02-24	2015-02-24	2015-02-24
well	CMS#	cms18644	cms18644	cms18644	cms18644 Average	cms18645	cms18645	cms18645	cms18645 Average	CMS23662	CMS23662	CMS23662	CMS23662 Average	cms23912	cms23912	cms23912	cms23912 Average
A1	a-D-Glucose	1.6	1.1	1.24	1.31333	5.09	4.84	3.87	4.6	1.97	1.93	2.04	1.98	3.72	1.76	1.62	2.36667
B1	Empty	0.22	0.26	0.49	0.323333	0.65	0.72	0.49	0.62	0.62	0.66	0.41	0.563333	0.84	0.61	0.29	0.58
C1	L-Tryptophan	1.11	0.8	0.78	0.896667	1	0.89	0.82	0.903333	0.88	0.9	0.58	0.786667	0.75	0.56	0.48	0.596667
D1	Trp-Gly	0.98	0.77	0.59	0.78	1.03	0.75	0.81	0.863333	0.9	0.77	0.94	0.87	0.76	0.72	0.36	0.613333
E1	Trp-Lys	0.73	0.53	0.79	0.683333	0.77	0.94	0.7	0.803333	1.05	0.76	0.67	0.826667	0.99	0.49	0.4	0.626667
F1	Trp-Ala	0.85	0.61	0.96	0.806667	0.9	0.77	0.82	0.83	0.8	0.75	0.71	0.753333	1.02	0.88	0.31	0.736667
G1	Trp-Arg	0.22	0.29	0.42	0.31	1.01	0.4	0.86	0.756667	0.38	0.5	0.35	0.41	0.71	0.44	0.33	0.493333
H1	Trp-Leu	0.65	0.4	0.79	0.613333	1.15	1.09	1.11	1.11667	1	0.73	0.65	0.793333	1.16	1.05	0.74	0.983333
	Diagnosis				Control				Control				Patient				Patient
	48 hr, 5% FBS, 40,000 Cells
	blood sample date (mm/dd/yyyy)	2015-04-27	2015-04-27	2015-04-27	2015-04-27	2015-04-27	2015-04-27	2015-04-27	2015-04-27	2015-04-27	2015-04-27	2015-04-27	2015-04-27	2015-04-27	2015-04-27	2015-04-27	2015-04-27
	assay date (mm/dd/yyyy)	2015-04-27	2015-04-27	2015-04-27	2015-04-27	2015-04-27	2015-04-27	2015-04-27	2015-04-27	2015-04-27	2015-04-27	2015-04-27	2015-04-27	2015-04-27	2015-04-27	2015-04-27	2015-04-27
well	CMS#	cms18644	cms18644	cms18644	cms18644 Average	cms18645	cms18645	cms18645	cms18645 Average	CMS23662	CMS23662	CMS23662	CMS23662 Average	cms23912	cms23912	cms23912	cms23912 Average
A1	a-D-Glucose	0.47	0.35	0.32	0.38	0.57	0.83	0.86	0.753333	0.7	0.58	0.49	0.59	0.65	0.7	0.46	0.603333
B1	Empty	0.07	0.08	0.09	0.08	0.1	0.12	0.13	0.116667	0.11	0.1	0.11	0.106667	0.16	0.13	0.19	0.16
C1	L-Tryptophan	0.12	0.17	0.17	0.153333	0.13	0.13	0.16	0.14	0.11	0.12	0.16	0.13	0.17	0.15	0.23	0.183333
D1	Trp-Gly	0.14	0.11	0.14	0.13	0.15	0.17	0.13	0.15	0.11	0.25	0.11	0.156667	0.16	0.15	0.15	0.153333
E1	Trp-Lys	0.14	0.13	0.12	0.13	0.13	0.16	0.2	0.163333	0.11	0.12	0.1	0.11	0.11	0.11	0.16	0.126667
F1	Trp-Ala	0.11	0.14	0.11	0.12	0.14	0.18	0.16	0.16	0.08	0.1	0.08	0.0866667	0.16	0.16	0.12	0.146667
G1	Trp-Arg	0.06	0.07	0.06	0.0633333	0.09	0.08	0.09	0.0866667	0.05	0.07	0.08	0.0666667	0.07	0.09	0.08	0.08
H1	Trp-Leu	3.13	0.11	0.15	1.13	0.27	0.31	0.28	0.286667	0.11	0.16	0.12	0.13	0.18	0.17	0.2	0.183333
	Diagnosis				Control				Control				Patient				Patient
	48 hr, 1% FBS, 40,000 Cells
	blood sample date (mm/dd/yyyy)	2015-06-22	2015-06-22	2015-06-22	2015-06-22	2015-06-22	2015-06-22	2015-06-22	2015-06-22	2015-06-22	2015-06-22	2015-06-22	2015-06-22	2015-06-22	2015-06-22	2015-06-22	2015-06-22
	assay date (mm/dd/yyyy)	2015-06-22	2015-06-22	2015-06-22	2015-06-22	2015-06-22	2015-06-22	2015-06-22	2015-06-22	2015-06-22	2015-06-22	2015-06-22	2015-06-22	2015-06-22	2015-06-22	2015-06-22	2015-06-22
well	CMS#	cms18644	cms18644	cms18644	cms18644 Average	cms18645	cms18645	cms18645	cms18645 Average	CMS23662	CMS23662	CMS23662	CMS23662 Average	cms23912	cms23912	cms23912	cms23912 Average
A1	a-D-Glucose	0.44	0.55	0.65	0.546667	0.82	0.82	0.58	0.74	0.65	1.33	0.56	0.846667	0.58	0.39	0.41	0.46
B1	Empty	0.04	0.11	0.11	0.0866667	0.06	0.15	0.03	0.08	0.04	0.02	0.02	0.0266667	0.07	0.1	0.09	0.0866667
C1	L-Tryptophan	0.6	0.34	0.53	0.49	0.12	0.13	0.13	0.126667	0.18	0.23	0.29	0.233333	0.25	0.27	0.34	0.286667
D1	Trp-Gly	0.26	0.11	0.12	0.163333	0.13	0.15	0.07	0.116667	0.19	0.14	0.08	0.136667	0.16	0.13	0.15	0.146667
E1	Trp-Lys	0.11	0.07	0.08	0.0866667	0.08	0.07	0.05	0.0666667	0.22	0.06	0.11	0.13	0.14	0.1	0.08	0.106667
F1	Trp-Ala	0.09	0.11	0.11	0.103333	0.2	0.07	0.05	0.106667	0.16	0.08	0.04	0.0933333	0.11	0.11	0.11	0.11
G1	Trp-Arg	0.04	0.08	0.07	0.0633333	0.02	0.03	0.02	0.0233333	0.02	0.02	0.02	0.02	0.02	0.09	0.01	0.04
H1	Trp-Leu	0.08	0.11	0.16	0.116667	0.05	0.05	0.05	0.05	0.05	0.1	0.04	0.0633333	0.1	0.13	0.11	0.113333
	Diagnosis				Control				Control				Patient				Patient
	72 hr, 1% FBS, 20,000 Cells
		2015-03-23	2015-03-23	2015-03-23	2015-03-23	2015-03-23	2015-03-23	2015-03-23	2015-03-23	2015-03-23	2015-03-23	2015-03-23	2015-03-23	2015-03-23	2015-03-23	2015-03-23	2015-03-23
		2015-03-23	2015-03-23	2015-03-23	2015-03-23	2015-03-23	2015-03-23	2015-03-23	2015-03-23	2015-03-23	2015-03-23	2015-03-23	2015-03-23	2015-03-23	2015-03-23	2015-03-23	2015-03-23
well	CMS#	cms18644	cms18644	cms18644	cms18644 Average	cms18645	cms18645	cms18645	cms18645 Average	CMS23662	CMS23662	CMS23662	CMS23662 Average	cms23912	cms23912	cms23912	cms23912 Average
A1	a-D-Glucose	0.22	0.1	0.28	0.2	0.32	0.28	0.3	0.3	0.49	0.38	0.45	0.44	0.4	0.38	0.41	0.396667
B1	Empty	0.02	0.04	0.01	0.0233333	0.01	0.02	0.03	0.02	0.03	0.01	0.02	0.02	0.02	0.01	0.01	0.0133333
C1	L-Tryptophan	0.13	0.11	0.09	0.11	0.02	0.04	0.04	0.0333333	0.02	0.02	0.02	0.02	0.01	0.02	0.02	0.0166667
D1	Trp-Gly	0.06	0.06	0.06	0.06	0.03	0.03	0	0.02	0.04	0.01	0.03	0.0266667	0	0.01	0.01	0.00666667
E1	Trp-Lys	0.06	0.06	0.07	0.0633333	0.13	0.02	0.02	0.0566667	0.02	0.02	0.02	0.02	0.03	0.03	0.01	0.0233333
F1	Trp-Ala	0.08	0.12	0.12	0.106667	0.09	1.89	0	0.66	0.03	0.04	0.02	0.03	0.04	0.03	0	0.0233333
G1	Trp-Arg	0	0.05	0.04	0.03	0.01	0	0.03	0.0133333	0.02	1.71	0.02	0.583333	0.01	0.03	0.01	0.0166667
H1	Trp-Leu	0.04	0.09	0.06	0.0633333	0.03	0.02	0.02	0.0233333	0.05	0.04	0.06	0.05	0.07	0.01	0.01	0.03
	Diagnosis				Control				Control				Patient				Patient
	72 hr, 5% FBS, 20,000 Cells
		2015-03-23	2015-03-23	2015-03-23	2015-03-23	2015-03-23	2015-03-23	2015-03-23	2015-03-23	2015-03-23	2015-03-23	2015-03-23	2015-03-23	2015-03-23	2015-03-23	2015-03-23	2015-03-23
		2015-03-23	2015-03-23	2015-03-23	2015-03-23	2015-03-23	2015-03-23	2015-03-23	2015-03-23	2015-03-23	2015-03-23	2015-03-23	2015-03-23	2015-03-23	2015-03-23	2015-03-23	2015-03-23
well	CMS#	cms18644	cms18644	cms18644	cms18644 Average	cms18645	cms18645	cms18645	cms18645 Average	CMS23662	CMS23662	CMS23662	CMS23662 Average	cms23912	cms23912	cms23912	cms23912 Average
A1	a-D-Glucose	0.29	0.73	0.26	0.426667	0.44	0.42	0.67	0.51	0.4	0.41	0.39	0.4	0.36	0.66	0.47	0.496667
B1	Empty	0.07	0.06	0.07	0.0666667	0.09	0.08	0.03	0.0666667	0.04	0.07	0.03	0.0466667	0.05	0.05	0.02	0.04
C1	L-Tryptophan	0.26	0.24	0.22	0.24	0.25	0.18	0.09	0.173333	0.11	0.04	0.04	0.0633333	0.08	0.04	0.05	0.0566667
D1	Trp-Gly	0.17	0.19	0.12	0.16	0.24	0.16	0.48	0.293333	0.12	0.09	0.03	0.08	0.06	0.03	0.02	0.0366667
E1	Trp-Lys	0.14	0.13	0.22	0.163333	0.19	0.18	0.12	0.163333	0.09	0.12	0.07	0.0933333	0.1	0.1	0.03	0.0766667
F1	Trp-Ala	0.17	0.22	0.19	0.193333	0.11	0.13	0.13	0.123333	0.11	0.09	0.08	0.0933333	0.14	0.17	0.11	0.14
G1	Trp-Arg	0.07	0.06	0.06	0.0633333	0.03	0.04	0.04	0.0366667	0.05	0.05	0.03	0.0433333	0.12	0.11	0.11	0.113333
H1	Trp-Leu	0.14	0.17	0.12	0.143333	0.05	0.04	0.04	0.0433333	0.13	0.12	0.09	0.113333	0.19	0.04	0.24	0.156667
	Diagnosis				Control				Control				Patient				Patient
	72 hr, 5% FBS, 40,000 Cells
	blood sample date (mm/dd/yyyy)	2015-06-22	2015-06-22	2015-06-22	2015-06-22	2015-06-22	2015-06-22	2015-06-22	2015-06-22	2015-06-22	2015-06-22	2015-06-22	2015-06-22	2015-06-22	2015-06-22	2015-06-22	2015-06-22
	assay date (mm/dd/yyyy)	2015-06-22	2015-06-22	2015-06-22	2015-06-22	2015-06-22	2015-06-22	2015-06-22	2015-06-22	2015-06-22	2015-06-22	2015-06-22	2015-06-22	2015-06-22	2015-06-22	2015-06-22	2015-06-22
well	CMS#	cms18644	cms18644	cms18644	cms18644 Average	cms18645	cms18645	cms18645	cms18645 Average	CMS23662	CMS23662	CMS23662	CMS23662 Average	cms23912	cms23912	cms23912	cms23912 Average
A1	a-D-Glucose	0.26	0.24	0.36	0.286667	0.4	0.38	0.46	0.413333	0.4	0.46	0.46	0.44	0.25	0.29	0.28	0.273333
B1	Empty	0.05	0.04	0.04	0.0433333	0.09	0.06	0.01	0.0533333	0.05	0.02	0.03	0.0333333	0.03	0	0.04	0.0233333
C1	L-Tryptophan	0.25	0.26	0.35	0.286667	0.12	0.12	0.14	0.126667	0.14	0.14	0.14	0.14	0.09	0.07	0.03	0.0633333
D1	Trp-Gly	0.15	0.2	0.24	0.196667	0.1	0.11	0.09	0.1	0.13	0.12	0.12	0.123333	0.08	0.08	0.03	0.0633333
E1	Trp-Lys	0.18	0.14	0.27	0.196667	0.08	0.11	0.09	0.0933333	0.07	0.1	0.1	0.09	0.07	0.07	0.21	0.116667
F1	Trp-Ala	0.21	0.15	0.28	0.213333	0.12	0.07	0.1	0.0966667	0.11	0.15	0.08	0.113333	0.13	0.08	0.07	0.0933333
G1	Trp-Arg	0.08	0.07	0.12	0.09	0.06	0.02	0.06	0.0466667	0.04	0.03	0.02	0.03	0.06	0.04	0.04	0.0466667
H1	Trp-Leu	0.21	0.2	0.21	0.206667	0.15	0.12	0.12	0.13	0.09	0.08	0.1	0.09	0.08	0.07	0.07	0.0733333
	Diagnosis				Control				Control				Patient				Patient
	72 hr, 1% FBS, 40,000 Cells
	blood sample date (mm/dd/yyyy)	2015-06-22	2015-06-22	2015-06-22	2015-06-22	2015-06-22	2015-06-22	2015-06-22	2015-06-22	2015-06-22	2015-06-22	2015-06-22	2015-06-22	2015-06-22	2015-06-22	2015-06-22	2015-06-22
	assay date (mm/dd/yyyy)	2015-06-22	2015-06-22	2015-06-22	2015-06-22	2015-06-22	2015-06-22	2015-06-22	2015-06-22	2015-06-22	2015-06-22	2015-06-22	2015-06-22	2015-06-22	2015-06-22	2015-06-22	2015-06-22
well	CMS#	cms18644	cms18644	cms18644	cms18644 Average	cms18645	cms18645	cms18645	cms18645 Average	CMS23662	CMS23662	CMS23662	CMS23662 Average	cms23912	cms23912	cms23912	cms23912 Average
A1	a-D-Glucose	0.44	0.32	0.21	0.323333	0.29	0.38	0.42	0.363333	0.89	0.59	0.52	0.666667	0.57	0.49	0.42	0.493333
B1	Empty	0.04	0.04	0.07	0.05	0.03	0.01	0.03	0.0233333	0.03	0.01	0.02	0.02	0	0.14	0.01	0.05
C1	L-Tryptophan	0.42	0.84	0.53	0.596667	0.13	0.12	0.13	0.126667	0.11	0.13	0.08	0.106667	0.09	0.04	0.11	0.08
D1	Trp-Gly	0.15	0.37	0.28	0.266667	0.11	0.07	0.07	0.0833333	0.07	0.04	0.06	0.0566667	0.04	0.03	0.02	0.03
E1	Trp-Lys	0.08	0.09	0.21	0.126667	0.06	0.06	0.05	0.0566667	0.02	0.02	0.01	0.0166667	0	0.01	0.01	0.00666667
F1	Trp-Ala	0.19	0.11	0.27	0.19	0.08	0.07	0.05	0.0666667	0.04	0.02	0.01	0.0233333	0.01	0.01	0.02	0.0133333
G1	Trp-Arg	0.07	0.09	0.12	0.0933333	0.03	0.03	0.02	0.0266667	0.01	0.01	0.01	0.01	0.01	0.01	0.02	0.0133333
H1	Trp-Leu	0.16	0.11	0.24	0.17	0.04	0.04	0.05	0.0433333	0.02	0.02	0.02	0.02	0.01	0.01	0.01	0.01
	Diagnosis				Control				Control				Patient				Patient
	48 hr, 5% FBS, 10,000 Cells
	blood sample date (mm/dd/yyyy)	2015-06-22	2015-06-22	2015-06-22	2015-06-22	2015-06-22	2015-06-22	2015-06-22	2015-06-22	2015-06-22	2015-06-22	2015-06-22	2015-06-22	2015-06-22	2015-06-22	2015-06-22	2015-06-22
	assay date (mm/dd/yyyy)	2015-06-22	2015-06-22	2015-06-22	2015-06-22	2015-06-22	2015-06-22	2015-06-22	2015-06-22	2015-06-22	2015-06-22	2015-06-22	2015-06-22	2015-06-22	2015-06-22	2015-06-22	2015-06-22
well	CMS#	cms18644	cms18644	cms18644	cms18644 Average	cms18645	cms18645	cms18645	cms18645 Average	CMS23662	CMS23662	CMS23662	CMS23662 Average	cms23912	cms23912	cms23912	cms23912 Average
A1	a-D-Glucose	0.21	0.28	0.2	0.23	1.29	0.23	0.96	0.826667	0.8	0.43	0.58	0.603333	0.78	0.65	0.66	0.696667
B1	Empty	0.08	0.04	0.07	0.0633333	0.08	0.06	0.15	0.0966667	0.08	0.07	0.1	0.0833333	0.12	0.09	2.06	0.756667
C1	L-Tryptophan	0.02	0.01	0	0.01	0	0	-0.01	-0.00333333	1.95	0.1	0.1	0.716667	0.13	0.11	0.25	0.163333
D1	Trp-Gly	0.08	0.09	0.08	0.0833333	0.1	0.09	0.1	0.0966667	0.05	0.06	0.06	0.0566667	0.11	0.1	0.13	0.113333
E1	Trp-Lys	0.08	0.09	0.1	0.09	0.11	0.12	0.09	0.106667	0.05	0.08	0.07	0.0666667	0.11	0.09	0.09	0.0966667
F1	Trp-Ala	0.08	0.09	0.1	0.09	0.12	0.11	0.24	0.156667	0.09	0.05	0.07	0.07	0.08	0.51	0.53	0.373333
G1	Trp-Arg	0.06	0.05	0.05	0.0533333	0.06	0.09	0.06	0.07	1.48	0.12	0.05	0.55	0.08	0.07	0.09	0.08
H1	Trp-Leu	0.1	0.11	0.11	0.106667	0.13	0.65	0.05	0.276667	0.09	0.05	0.08	0.0733333	0.13	0.13	0.12	0.126667
	Diagnosis				Control				Control				Patient				Patient
	48 hr, 1% FBS, 10,000 Cells
	blood sample date (mm/dd/yyyy)	2015-06-22	2015-06-22	2015-06-22	2015-06-22	2015-06-22	2015-06-22	2015-06-22	2015-06-22	2015-06-22	2015-06-22	2015-06-22	2015-06-22	2015-06-22	2015-06-22	2015-06-22	2015-06-22
	assay date (mm/dd/yyyy)	2015-06-22	2015-06-22	2015-06-22	2015-06-22	2015-06-22	2015-06-22	2015-06-22	2015-06-22	2015-06-22	2015-06-22	2015-06-22	2015-06-22	2015-06-22	2015-06-22	2015-06-22	2015-06-22
well	CMS#	cms18644	cms18644	cms18644	cms18644 Average	cms18645	cms18645	cms18645	cms18645 Average	CMS23662	CMS23662	CMS23662	CMS23662 Average	cms23912	cms23912	cms23912	cms23912 Average
A1	a-D-Glucose	0.16	0.05	0.1	0.103333	0.64	0.48	0.61	0.576667	0.28	0.23	0.24	0.25	0.53	1.19	0.26	0.66
B1	Empty	0	0.01	0.02	0.01	0.01	0.02	0.02	0.0166667	0.03	0.02	0.06	0.0366667	0.12	0.05	0.18	0.116667
C1	L-Tryptophan	0.09	0.11	0.08	0.0933333	0.07	0.08	0.16	0.103333	0.05	0.05	0.03	0.0433333	0.17	0.08	0.08	0.11
D1	Trp-Gly	0.1	0.09	0.04	0.0766667	0.14	0.1	0.15	0.13	0.02	0.01	0	0.01	0.13	0.03	0.03	0.0633333
E1	Trp-Lys	0.14	0.07	0.06	0.09	0.12	0.11	0.04	0.09	0.03	0.01	0.02	0.02	0.03	0.01	-0.01	0.01
F1	Trp-Ala	0.13	0.04	0.1	0.09	0.03	0.03	0.02	0.0266667	0.01	0.04	0.02	0.0233333	0.04	0.02	0.01	0.0233333
G1	Trp-Arg	0.06	0.01	0.01	0.0266667	0.01	0.01	0.01	0.01	0	0.03	0.02	0.0166667	0.01	0.01	0.46	0.16
H1	Trp-Leu	0.21	0.04	0.03	0.0933333	0.11	0.02	0.02	0.05	0.03	0.03	0.02	0.0266667	0.02	0.07	0.04	0.0433333
	Diagnosis				Control				Control				Patient				Patient
	72 hr, 5% FBS, 10,000 Cells
	blood sample date (mm/dd/yyyy)	2015-06-22	2015-06-22	2015-06-22	2015-06-22	2015-06-22	2015-06-22	2015-06-22	2015-06-22	2015-06-22	2015-06-22	2015-06-22	2015-06-22	2015-06-22	2015-06-22	2015-06-22	2015-06-22
	assay date (mm/dd/yyyy)	2015-06-22	2015-06-22	2015-06-22	2015-06-22	2015-06-22	2015-06-22	2015-06-22	2015-06-22	2015-06-22	2015-06-22	2015-06-22	2015-06-22	2015-06-22	2015-06-22	2015-06-22	2015-06-22
well	CMS#	cms18644	cms18644	cms18644	cms18644 Average	cms18645	cms18645	cms18645	cms18645 Average	CMS23662	CMS23662	CMS23662	CMS23662 Average	cms23912	cms23912	cms23912	cms23912 Average
A1	a-D-Glucose	0.33	0.4	0.79	0.506667	0.46	0.56	0.3	0.44	0.8	0.66	0.47	0.643333	0.57	0.73	1.47	0.923333
B1	Empty	0.08	0.05	0.03	0.0533333	0.11	0.15	0.07	0.11	0.06	0.09	0.1	0.0833333	0.06	0.2	0.05	0.103333
C1	L-Tryptophan	0.18	0.16	0.14	0.16	0.08	0.26	0.12	0.153333	0.18	0.11	0.05	0.113333	0.09	0.1	0.1	0.0966667
D1	Trp-Gly	0.12	0.09	0.12	0.11	0.11	0.1	0.08	0.0966667	0.04	0.06	0.04	0.0466667	0.06	0.14	0.05	0.0833333
E1	Trp-Lys	0.09	0.1	0.14	0.11	0.09	0.08	0.09	0.0866667	0.05	0.06	0.08	0.0633333	0.08	0.07	0.04	0.0633333
F1	Trp-Ala	0.2	0.17	0.08	0.15	0.07	0.09	0.14	0.1	0.05	0.04	0.13	0.0733333	0.06	0.06	0.15	0.09
G1	Trp-Arg	0.05	0.08	0.05	0.06	0.06	0.05	0.11	0.0733333	0.03	0.03	0.1	0.0533333	0.03	0.04	0.03	0.0333333
H1	Trp-Leu	0.15	0.09	0.12	0.12	0.2	0.18	0.17	0.183333	0.1	0.17	0.08	0.116667	0.1	0.1	0.1	0.1
	Diagnosis				Control				Control				Patient				Patient
	72 hr, 1% FBS, 10,000 Cells
	blood sample date (mm/dd/yyyy)	2015-06-22	2015-06-22	2015-06-22	2015-06-22	2015-06-22	2015-06-22	2015-06-22	2015-06-22	2015-06-22	2015-06-22	2015-06-22	2015-06-22	2015-06-22	2015-06-22	2015-06-22	2015-06-22
	assay date (mm/dd/yyyy)	2015-06-22	2015-06-22	2015-06-22	2015-06-22	2015-06-22	2015-06-22	2015-06-22	2015-06-22	2015-06-22	2015-06-22	2015-06-22	2015-06-22	2015-06-22	2015-06-22	2015-06-22	2015-06-22
well	CMS#	cms18644	cms18644	cms18644	cms18644 Average	cms18645	cms18645	cms18645	cms18645 Average	CMS23662	CMS23662	CMS23662	CMS23662 Average	cms23912	cms23912	cms23912	cms23912 Average
A1	a-D-Glucose	0.39	0.06	0.15	0.2	0.37	0.31	0.31	0.33	0.75	0.47	0.37	0.53	0.37	0.24	0.16	0.256667
B1	Empty	0.02	0.02	0.02	0.02	0.01	0	0	0.00333333	0.16	0.03	0.02	0.07	0.02	0	0	0.00666667
C1	L-Tryptophan	0.09	0.08	0.11	0.0933333	0.03	0.03	0.04	0.0333333	0.15	0.08	0.04	0.09	0.04	0.03	0.03	0.0333333
D1	Trp-Gly	0.08	0.1	0.06	0.08	0.01	0.03	0	0.0133333	0.06	0.01	0	0.0233333	0.01	0.01	0.01	0.01
E1	Trp-Lys	0.06	0.05	0.03	0.0466667	0.02	0.01	0.02	0.0166667	0	0.01	0.01	0.00666667	0.01	0.01	0	0.00666667
F1	Trp-Ala	0.12	0.08	0.08	0.0933333	0.02	0.01	0.01	0.0133333	0.03	0.03	0.02	0.0266667	0.02	0.02	0.03	0.0233333
G1	Trp-Arg	0.02	0.03	0.02	0.0233333	0.01	0.01	0.01	0.01	0.02	0.02	0.02	0.02	0.01	0.01	0.01	0.01
H1	Trp-Leu	0.06	0.09	0.07	0.0733333	0.03	0.18	0.02	0.0766667	0.03	0.02	0.02	0.0233333	0.02	0.03	0.03	0.0266667
	Diagnosis				Control				Control				Patient				Patient
	24+24hr, 1% FBS, 20,000 Cells
	blood sample date (mm/dd/yyyy)	2015-05-26	2015-05-26	2015-05-26	2015-05-26	2015-05-26	2015-05-26	2015-05-26	2015-05-26	2015-05-26	2015-05-26	2015-05-26	2015-05-26	2015-05-26	2015-05-26	2015-05-26	2015-05-26
	assay date (mm/dd/yyyy)	2015-05-26	2015-05-26	2015-05-26	2015-05-26	2015-05-26	2015-05-26	2015-05-26	2015-05-26	2015-05-26	2015-05-26	2015-05-26	2015-05-26	2015-05-26	2015-05-26	2015-05-26	2015-05-26
well	CMS#	cms18644	cms18644	cms18644	cms18644 Average	cms18645	cms18645	cms18645	cms18645 Average	CMS23662	CMS23662	CMS23662	CMS23662 Average	cms23912	cms23912	cms23912	cms23912 Average
A1	a-D-Glucose	0.46	0.55	0.45	0.486667	0.86	1.19	1.14	1.06333	1.06	1.49	1.4	1.31667	1.13	1.3	1.26	1.23
B1	Empty	0.07	0.07	0.09	0.0766667	0.13	0.07	0.08	0.0933333	0.08	0.04	0.02	0.0466667	0.05	0.07	0.05	0.0566667
C1	L-Tryptophan	0.11	0.11	0.14	0.12	0.17	0.15	0.13	0.15	0.15	0.06	0.06	0.09	0.04	0.04	0.03	0.0366667
D1	Trp-Gly	0.05	0.04	0.04	0.0433333	0.2	0.17	1.23	0.533333	0.08	0.05	0.06	0.0633333	0.04	0.05	0.04	0.0433333
E1	Trp-Lys	0.04	0.02	0.02	0.0266667	0.19	0.17	0.16	0.173333	0.09	0.04	0.06	0.0633333	0.04	0.08	0.07	0.0633333
F1	Trp-Ala	0.02	0.02	0.02	0.02	0.15	0.07	0.22	0.146667	0.06	0.03	0.03	0.04	0.09	0.04	0.1	0.0766667
G1	Trp-Arg	0.01	0.02	0.02	0.0166667	0.04	0.02	0.02	0.0266667	0.02	0.02	0.01	0.0166667	0.09	0.06	0.1	0.0833333
H1	Trp-Leu	0.02	0.02	0.02	0.02	0.06	0.05	0.05	0.0533333	0.04	0.03	0.04	0.0366667	0.15	0.09	0.06	0.1
	Diagnosis				Control				Control				Patient				Patient
	24+24hr, 5% FBS, 40,000 Cells
	blood sample date (mm/dd/yyyy)	2015-05-26	2015-05-26	2015-05-26	2015-05-26	2015-05-26	2015-05-26	2015-05-26	2015-05-26	2015-05-26	2015-05-26	2015-05-26	2015-05-26	2015-05-26	2015-05-26	2015-05-26	2015-05-26
	assay date (mm/dd/yyyy)	2015-05-26	2015-05-26	2015-05-26	2015-05-26	2015-05-26	2015-05-26	2015-05-26	2015-05-26	2015-05-26	2015-05-26	2015-05-26	2015-05-26	2015-05-26	2015-05-26	2015-05-26	2015-05-26
well	CMS#	cms18644	cms18644	cms18644	cms18644 Average	cms18645	cms18645	cms18645	cms18645 Average	CMS23662	CMS23662	CMS23662	CMS23662 Average	cms23912	cms23912	cms23912	cms23912 Average
A1	a-D-Glucose	0.62	0.65	0.56	0.61	1.04	1.11	1.58	1.24333	0.51	0.7	1.28	0.83	1.05	1.35	0.81	1.07
B1	Empty	0.2	0.14	0.19	0.176667	0.18	0.26	0.28	0.24	0.33	0.15	0.17	0.216667	0.19	0.21	0.1	0.166667
C1	L-Tryptophan	0.27	0.26	0.36	0.296667	0.34	0.4	0.4	0.38	0.27	0.25	0.21	0.243333	0.34	0.21	0.22	0.256667
D1	Trp-Gly	0.11	0.12	0.12	0.116667	0.29	0.31	0.29	0.296667	0.38	0.17	0.2	0.25	0.28	0.21	0.14	0.21
E1	Trp-Lys	0.16	0.18	0.16	0.166667	0.26	0.32	0.32	0.3	0.23	0.18	0.19	0.2	0.22	0.26	0.25	0.243333
F1	Trp-Ala	0.25	0.14	0.14	0.176667	0.28	0.29	0.33	0.3	0.18	0.21	0.12	0.17	0.19	0.11	0.12	0.14
G1	Trp-Arg	0.21	0.08	0.1	0.13	0.27	0.27	0.25	0.263333	0.12	0.15	0.14	0.136667	0.15	0.08	0.17	0.133333
H1	Trp-Leu	0.17	0.14	0.16	0.156667	0.37	0.39	0.43	0.396667	0.21	0.18	0.16	0.183333	0.22	0.15	0.19	0.186667
	Diagnosis				Control				Control				Patient				Patient
	24+24hr, 1% FBS, 40,000 Cells
	blood sample date (mm/dd/yyyy)	2015-05-26	2015-05-26	2015-05-26	2015-05-26	2015-05-26	2015-05-26	2015-05-26	2015-05-26	2015-05-26	2015-05-26	2015-05-26	2015-05-26	2015-05-26	2015-05-26	2015-05-26	2015-05-26
	assay date (mm/dd/yyyy)	2015-05-26	2015-05-26	2015-05-26	2015-05-26	2015-05-26	2015-05-26	2015-05-26	2015-05-26	2015-05-26	2015-05-26	2015-05-26	2015-05-26	2015-05-26	2015-05-26	2015-05-26	2015-05-26
well	CMS#	cms18644	cms18644	cms18644	cms18644 Average	cms18645	cms18645	cms18645	cms18645 Average	CMS23662	CMS23662	CMS23662	CMS23662 Average	cms23912	cms23912	cms23912	cms23912 Average
A1	a-D-Glucose	0.74	0.64	0.6	0.66	1.47	1.78	1.73	1.66	1.03	0.78	0.64	0.816667	0.95	0.74	0.94	0.876667
B1	Empty	0.16	0.12	0.13	0.136667	0.06	0.05	0.08	0.0633333	0.04	0.05	0.04	0.0433333	0.16	0.11	0.01	0.0933333
C1	L-Tryptophan	0.29	0.23	0.25	0.256667	0.28	0.29	0.33	0.3	0.13	0.08	0.06	0.09	0.15	0.15	0.2	0.166667
D1	Trp-Gly	0.25	0.12	0.11	0.16	0.25	0.23	1.06	0.513333	0.09	0.06	0.06	0.07	0.07	0.06	0.12	0.0833333
E1	Trp-Lys	0.1	0.07	0.07	0.08	0.17	0.2	0.25	0.206667	0.03	0.04	0.04	0.0366667	0.04	0.04	0.04	0.04
F1	Trp-Ala	0.08	0.09	0.11	0.0933333	0.29	0.27	0.29	0.283333	0.02	0.03	0.03	0.0266667	0.03	0.02	0.04	0.03
G1	Trp-Arg	0.04	0.09	0.08	0.07	0.22	0.17	0.13	0.173333	0.01	0.01	0.01	0.01	0.03	0.02	0.04	0.03
H1	Trp-Leu	0.14	0.15	0.17	0.153333	0.37	0.31	0.28	0.32	0.03	0.04	0.02	0.03	0.06	0.05	0.07	0.06
	Diagnosis				Control				Control				Patient				Patient
	24+24hr, 5% FBS, 10,000 Cells
	blood sample date (mm/dd/yyyy)	2015-05-26	2015-05-26	2015-05-26	2015-05-26	2015-05-26	2015-05-26	2015-05-26	2015-05-26	2015-05-26	2015-05-26	2015-05-26	2015-05-26	2015-05-26	2015-05-26	2015-05-26	2015-05-26
	assay date (mm/dd/yyyy)	2015-05-26	2015-05-26	2015-05-26	2015-05-26	2015-05-26	2015-05-26	2015-05-26	2015-05-26	2015-05-26	2015-05-26	2015-05-26	2015-05-26	2015-05-26	2015-05-26	2015-05-26	2015-05-26
well	CMS#	cms18644	cms18644	cms18644	cms18644 Average	cms18645	cms18645	cms18645	cms18645 Average	CMS23662	CMS23662	CMS23662	CMS23662 Average	cms23912	cms23912	cms23912	cms23912 Average
A1	a-D-Glucose	0.58	0.47	0.41	0.486667	0.95	0.83	1.35	1.04333	0.42	0.12	0.08	0.206667	0.76	0.53	0.75	0.68
B1	Empty	0.14	0.15	0.13	0.14	0.15	0.2	0.21	0.186667	0.18	0.14	0.08	0.133333	0.17	0.12	0.13	0.14
C1	L-Tryptophan	0.16	0.11	0.25	0.173333	0.35	0.31	0.25	0.303333	0.15	0.09	0.16	0.133333	0.14	0.07	0.08	0.0966667
D1	Trp-Gly	0.22	0.08	0.17	0.156667	0.31	0.28	0.17	0.253333	0.16	0.17	0.17	0.166667	0.14	0.05	0.21	0.133333
E1	Trp-Lys	0.06	0.08	0.2	0.113333	0.27	0.25	0.35	0.29	0.12	0.17	0.2	0.163333	0.13	0.08	0.01	0.0733333
F1	Trp-Ala	0.02	0.1	0.11	0.0766667	0.26	0.23	0.21	0.233333	0.07	0.1	0.08	0.0833333	0.03	0.03	0.21	0.09
G1	Trp-Arg	0.13	0.05	0.07	0.0833333	0.15	0.12	0.12	0.13	0.27	0.01	0.03	0.103333	0.01	0.02	0.01	0.0133333
H1	Trp-Leu	0.07	0.04	0.11	0.0733333	0.11	0.19	0.15	0.15	0.02	0.01	0.03	0.02	0.04	0.1	0.13	0.09
	Diagnosis				Control				Control				Patient				Patient
	24+24hr, 1% FBS, 10,000 Cells
	blood sample date (mm/dd/yyyy)	2015-05-26	2015-05-26	2015-05-26	2015-05-26	2015-05-26	2015-05-26	2015-05-26	2015-05-26	2015-05-26	2015-05-26	2015-05-26	2015-05-26	2015-05-26	2015-05-26	2015-05-26	2015-05-26
	assay date (mm/dd/yyyy)	2015-05-26	2015-05-26	2015-05-26	2015-05-26	2015-05-26	2015-05-26	2015-05-26	2015-05-26	2015-05-26	2015-05-26	2015-05-26	2015-05-26	2015-05-26	2015-05-26	2015-05-26	2015-05-26
well	CMS#	cms18644	cms18644	cms18644	cms18644 Average	cms18645	cms18645	cms18645	cms18645 Average	CMS23662	CMS23662	CMS23662	CMS23662 Average	cms23912	cms23912	cms23912	cms23912 Average
A1	a-D-Glucose	1.06	0.5	0.48	0.68	1.39	1.4	1.28	1.35667	0.82	0.72	0.51	0.683333	0.56	0.68	0.5	0.58
B1	Empty	0.09	0.02	0.02	0.0433333	0.01	0.03	0.03	0.0233333	0.03	0.04	0.03	0.0333333	0.06	0.1	0.09	0.0833333
C1	L-Tryptophan	0.03	0.06	0.04	0.0433333	0.02	0.08	0.12	0.0733333	0.01	0.04	0.05	0.0333333	0.07	0.07	0.06	0.0666667
D1	Trp-Gly	0.06	0.05	0.02	0.0433333	0.11	0.18	0.06	0.116667	0.06	0.03	0.03	0.04	0.04	0.05	0.05	0.0466667
E1	Trp-Lys	0.08	0.04	0.01	0.0433333	0.1	0.15	0.12	0.123333	0.05	0.05	0.01	0.0366667	0.02	0.04	0.04	0.0333333
F1	Trp-Ala	0.1	0.06	0.06	0.0733333	0.12	0.19	0.07	0.126667	0.01	0.03	0.02	0.02	0.02	0.02	0.03	0.0233333
G1	Trp-Arg	0.05	0.02	0.04	0.0366667	0.18	0.07	0.04	0.0966667	0.01	0.01	0.05	0.0233333	0.01	0.01	0.02	0.0133333
H1	Trp-Leu	0.1	0.02	0.03	0.05	0.18	0.11	0.08	0.123333	0.02	0.01	0.03	0.02	0.03	0.02	0.05	0.0333333
	Diagnosis				Control				Control				Patient				Patient
	omnilog 24*, 1% FBS, 20,000 Cells		* plate/add dye/omnilog all at same time
	blood sample date (mm/dd/yyyy)	2015-05-26	2015-05-26	2015-05-26	2015-05-26	2015-05-26	2015-05-26	2015-05-26	2015-05-26	2015-05-26	2015-05-26	2015-05-26	2015-05-26	2015-05-26	2015-05-26	2015-05-26	2015-05-26
	assay date (mm/dd/yyyy)	2015-05-26	2015-05-26	2015-05-26	2015-05-26	2015-05-26	2015-05-26	2015-05-26	2015-05-26	2015-05-26	2015-05-26	2015-05-26	2015-05-26	2015-05-26	2015-05-26	2015-05-26	2015-05-26
well	CMS#	cms18644	cms18644	cms18644	cms18644 Average	cms18645	cms18645	cms18645	cms18645 Average	CMS23662	CMS23662	CMS23662	CMS23662 Average	cms23912	cms23912	cms23912	cms23912 Average
A1	a-D-Glucose	1.32	0.88	0.93	1.04333	2.67	2.76	2.79	2.74	0.93	1.11	1.18	1.07333	1.17	1.02	1.16	1.11667
B1	Empty	0.65	0.55	0.66	0.62	1.76	2.23	1.61	1.86667	0.84	0.77	0.7	0.77	0.23	0.27	0.22	0.24
C1	L-Tryptophan	0.75	0.79	0.78	0.773333	2.05	1.52	1.95	1.84	0.72	0.49	0.82	0.676667	0.22	0.21	0.2	0.21
D1	Trp-Gly	0.84	0.5	0.58	0.64	1.93	1.52	1.35	1.6	0.59	0.34	0.39	0.44	0.21	0.18	0.27	0.22
E1	Trp-Lys	0.97	0.47	0.2	0.546667	1.59	1	0.95	1.18	1.15	0.24	0.23	0.54	0.28	0.26	0.37	0.303333
F1	Trp-Ala	0.24	0.13	0.1	0.156667	1.27	0.75	0.73	0.916667	0.29	0.11	0.14	0.18	0.3	0.4	0.35	0.35
G1	Trp-Arg	0.06	0.1	0.08	0.08	0.93	0.43	0.4	0.586667	0.1	0.07	0.11	0.0933333	0.33	0.26	0.13	0.24
H1	Trp-Leu	0.09	0.08	0.12	0.0966667	0.79	0.4	0.26	0.483333	0.15	0.12	0.1	0.123333	0.34	0.23	0.15	0.24
	Diagnosis				Control				Control				Patient				Patient
	omnilog 24*, 5% FBS, 40,000 Cells		* plate/add dye/omnilog all at same time
	blood sample date (mm/dd/yyyy)	2015-05-26	2015-05-26	2015-05-26	2015-05-26	2015-05-26	2015-05-26	2015-05-26	2015-05-26	2015-05-26	2015-05-26	2015-05-26	2015-05-26	2015-05-26	2015-05-26	2015-05-26	2015-05-26
	assay date (mm/dd/yyyy)	2015-05-26	2015-05-26	2015-05-26	2015-05-26	2015-05-26	2015-05-26	2015-05-26	2015-05-26	2015-05-26	2015-05-26	2015-05-26	2015-05-26	2015-05-26	2015-05-26	2015-05-26	2015-05-26
well	CMS#	cms18644	cms18644	cms18644	cms18644 Average	cms18645	cms18645	cms18645	cms18645 Average	CMS23662	CMS23662	CMS23662	CMS23662 Average	cms23912	cms23912	cms23912	cms23912 Average
A1	a-D-Glucose	2.5	2.38	2.61	2.49667	2.99	2.77	3.05	2.93667	0.6	0.29	0.48	0.456667	1.7	2.4	1.55	1.88333
B1	Empty	1.05	1.1	1.19	1.11333	1.94	2.73	2.45	2.37333	0.85	0.67	0.49	0.67	1.83	1.27	1.24	1.44667
C1	L-Tryptophan	0.97	0.75	0.93	0.883333	1.79	2.65	2.24	2.22667	1.09	1.15	0.99	1.07667	1.51	1.94	2.17	1.87333
D1	Trp-Gly	0.75	0.57	0.53	0.616667	2.25	2.24	2.02	2.17	1.21	1.24	1.19	1.21333	1.22	1.52	1.07	1.27
E1	Trp-Lys	0.68	0.54	0.63	0.616667	1.55	1.83	2.21	1.86333	0.85	0.98	0.91	0.913333	1.28	1.91	0.86	1.35
F1	Trp-Ala	0.38	1.12	0.96	0.82	1.89	1.82	2.07	1.92667	0.74	0.58	0.45	0.59	1.13	0.91	0.7	0.913333
G1	Trp-Arg	0.62	0.77	0.61	0.666667	1.9	1.89	1.31	1.7	0.29	0.25	0.16	0.233333	0.95	0.64	0.4	0.663333
H1	Trp-Leu	0.88	0.5	0.39	0.59	1.89	1.8	1.89	1.86	0.31	0.34	0.21	0.286667	0.71	0.46	0.41	0.526667
	Diagnosis				Control				Control				Patient				Patient
	omnilog 24*, 1% FBS, 40,000 Cells		* plate/add dye/omnilog all at same time
	blood sample date (mm/dd/yyyy)	2015-05-26	2015-05-26	2015-05-26	2015-05-26	2015-05-26	2015-05-26	2015-05-26	2015-05-26	2015-05-26	2015-05-26	2015-05-26	2015-05-26	2015-05-26	2015-05-26	2015-05-26	2015-05-26
	assay date (mm/dd/yyyy)	2015-05-26	2015-05-26	2015-05-26	2015-05-26	2015-05-26	2015-05-26	2015-05-26	2015-05-26	2015-05-26	2015-05-26	2015-05-26	2015-05-26	2015-05-26	2015-05-26	2015-05-26	2015-05-26
well	CMS#	cms18644	cms18644	cms18644	cms18644 Average	cms18645	cms18645	cms18645	cms18645 Average	CMS23662	CMS23662	CMS23662	CMS23662 Average	cms23912	cms23912	cms23912	cms23912 Average
A1	a-D-Glucose	1.89	1.7	1.2	1.59667	2.8	3.44	2.98	3.07333	2.24	2.66	2.62	2.50667	2.34	2.61	3.02	2.65667
B1	Empty	1.79	0.72	0.55	1.02	1.65	1.3	1.01	1.32	2.03	1.64	1.31	1.66	1.01	0.67	0.7	0.793333
C1	L-Tryptophan	1.5	0.83	0.65	0.993333	1.62	1.63	1.4	1.55	1.52	1.22	0.92	1.22	1.03	1.02	0.75	0.933333
D1	Trp-Gly	0.39	0.25	0.58	0.406667	1.62	1.13	1.18	1.31	0.81	0.62	0.39	0.606667	0.75	0.71	0.68	0.713333
E1	Trp-Lys	0.18	0.2	0.22	0.2	1.2	1.03	1.01	1.08	0.43	0.27	0.18	0.293333	0.43	0.34	0.58	0.45
F1	Trp-Ala	0.19	0.16	0.17	0.173333	1	0.77	0.71	0.826667	0.19	0.18	0.17	0.18	0.21	0.22	0.14	0.19
G1	Trp-Arg	0.14	0.12	0.11	0.123333	0.65	0.49	0.41	0.516667	0.09	0.09	0.08	0.0866667	0.12	0.07	0.15	0.113333
H1	Trp-Leu	0.14	0.12	0.13	0.13	0.68	0.59	0.53	0.6	0.1	0.07	0.07	0.08	0.12	0.12	0.11	0.116667
	Diagnosis				Control				Control				Patient				Patient
	omnilog 24*, 5% FBS, 10,000 Cells		* plate/add dye/omnilog all at same time
	blood sample date (mm/dd/yyyy)	2015-05-26	2015-05-26	2015-05-26	2015-05-26	2015-05-26	2015-05-26	2015-05-26	2015-05-26	2015-05-26	2015-05-26	2015-05-26	2015-05-26	2015-05-26	2015-05-26	2015-05-26	2015-05-26
	assay date (mm/dd/yyyy)	2015-05-26	2015-05-26	2015-05-26	2015-05-26	2015-05-26	2015-05-26	2015-05-26	2015-05-26	2015-05-26	2015-05-26	2015-05-26	2015-05-26	2015-05-26	2015-05-26	2015-05-26	2015-05-26
well	CMS#	cms18644	cms18644	cms18644	cms18644 Average	cms18645	cms18645	cms18645	cms18645 Average	CMS23662	CMS23662	CMS23662	CMS23662 Average	cms23912	cms23912	cms23912	cms23912 Average
A1	a-D-Glucose	0.47	0.15	0.08	0.233333	1.63	2.11	1.94	1.89333	0.7	0.49	0.14	0.443333	1.74	0.89	0.97	1.2
B1	Empty	0.67	0.37	0.1	0.38	1.32	1.78	1.12	1.40667	0.82	0.72	0.55	0.696667	1.1	0.34	0.67	0.703333
C1	L-Tryptophan	0.67	0.67	0.22	0.52	0.77	1.01	1.54	1.10667	0.5	0.6	0.75	0.616667	0.52	0.4	1.16	0.693333
D1	Trp-Gly	0.46	0.58	0.38	0.473333	0.82	0.61	0.65	0.693333	0.33	0.36	0.39	0.36	0.31	0.11	0.11	0.176667
E1	Trp-Lys	0.25	0.37	0.62	0.413333	1.08	1.18	0.73	0.996667	0.48	0.41	0.2	0.363333	0.12	0.45	0.05	0.206667
F1	Trp-Ala	0.08	0.19	0.52	0.263333	0.45	0.4	0.24	0.363333	0.13	0.2	0.1	0.143333	0.08	0.09	0.06	0.0766667
G1	Trp-Arg	0.1	0.1	0.2	0.133333	0.12	0.14	0.12	0.126667	0.1	0.09	0.07	0.0866667	0.07	0.08	0.11	0.0866667
H1	Trp-Leu	0.06	0.07	0.07	0.0666667	0.15	0.09	0.06	0.1	0.07	0.06	0.09	0.0733333	0.06	0.08	0.06	0.0666667
	Diagnosis				Control				Control				Patient				Patient
	omnilog 24*, 1% FBS, 10,000 Cells		* plate/add dye/omnilog all at same time
	blood sample date (mm/dd/yyyy)	2015-05-26	2015-05-26	2015-05-26	2015-05-26	2015-05-26	2015-05-26	2015-05-26	2015-05-26	2015-05-26	2015-05-26	2015-05-26	2015-05-26	2015-05-26	2015-05-26	2015-05-26	2015-05-26
	assay date (mm/dd/yyyy)	2015-05-26	2015-05-26	2015-05-26	2015-05-26	2015-05-26	2015-05-26	2015-05-26	2015-05-26	2015-05-26	2015-05-26	2015-05-26	2015-05-26	2015-05-26	2015-05-26	2015-05-26	2015-05-26
well	CMS#	cms18644	cms18644	cms18644	cms18644 Average	cms18645	cms18645	cms18645	cms18645 Average	CMS23662	CMS23662	CMS23662	CMS23662 Average	cms23912	cms23912	cms23912	cms23912 Average
A1	a-D-Glucose	1.26	1.32	1.14	1.24	1.87	1.85	1.07	1.59667	0.88	0.6	0.74	0.74	0.65	0.5	0.31	0.486667
B1	Empty	0.13	0.23	0.32	0.226667	0.48	0.6	0.15	0.41	0.38	0.57	0.27	0.406667	0.52	0.37	0.16	0.35
C1	L-Tryptophan	0.12	0.15	0.15	0.14	0.54	0.61	0.21	0.453333	0.35	0.3	0.36	0.336667	0.45	0.55	0.41	0.47
D1	Trp-Gly	0.14	0.09	0.14	0.123333	0.7	0.54	0.17	0.47	0.26	0.13	0.19	0.193333	0.28	0.31	0.25	0.28
E1	Trp-Lys	0.12	0.08	0.07	0.09	0.53	0.5	0.13	0.386667	0.2	0.12	0.19	0.17	0.23	0.22	0.15	0.2
F1	Trp-Ala	0.05	0.07	0.07	0.0633333	0.41	0.33	0.19	0.31	0.11	0.16	0.17	0.146667	0.12	0.11	0.07	0.1
G1	Trp-Arg	0.15	0.05	0.08	0.0933333	0.2	0.12	0.12	0.146667	0.08	0.1	0.05	0.0766667	0.04	0.11	0.07	0.0733333
H1	Trp-Leu	0.1	0.06	0.12	0.0933333	0.14	0.15	0.29	0.193333	0.12	0.05	0.05	0.0733333	0.05	0.04	0.04	0.0433333
	Diagnosis				Control				Control				Patient				Patient

## Sheet: Slope Averages
	48 hr, 1% FBS, 20,000 Cells						48 hr, 1% FBS, 20,000 Cells
	blood sample date (mm/dd/yyyy)	2015-06-22	2015-06-22				blood sample date (mm/dd/yyyy)	2015-06-22	2015-06-22
	assay date (mm/dd/yyyy)	2015-06-22	2015-06-22				assay date (mm/dd/yyyy)	2015-06-22	2015-06-22				48 hr, 1% FBS, 20,000 Cells
well	CMS#	cms18644 Average	cms18645 Average	control Average		well	CMS#	CMS23662 Average	cms23912 Average	Patient Average		well	CMS#	control Average	Patient Average
A1	a-D-Glucose	0.316667	0.736667	0.526667		A1	a-D-Glucose	0.673333	0.62	0.646667		A1	a-D-Glucose	0.526667	0.646667
B1	Empty	0.0166667	0.0733333	0.045		B1	Empty	0.00666667	0.01	0.00833333		B1	Empty	0.045	0.00833333
C1	L-Tryptophan	0.433333	0.176667	0.305		C1	L-Tryptophan	0.0233333	0.04	0.0316667		C1	L-Tryptophan	0.305	0.0316667
D1	Trp-Gly	0.41	0.05	0.23		D1	Trp-Gly	0.0233333	0.0133333	0.0183333		D1	Trp-Gly	0.23	0.0183333
E1	Trp-Lys	0.256667	0.0466667	0.151667		E1	Trp-Lys	0.05	0.01	0.03		E1	Trp-Lys	0.151667	0.03
F1	Trp-Ala	0.16	0.04	0.1		F1	Trp-Ala	0.00666667	0.01	0.00833333		F1	Trp-Ala	0.1	0.00833333
G1	Trp-Arg	0.0133333	0.00333333	0.00833333		G1	Trp-Arg	0.00333333	0.01	0.00666667		G1	Trp-Arg	0.00833333	0.00666667
H1	Trp-Leu	0.22	0.0233333	0.121667		H1	Trp-Leu	0.143333	0.0166667	0.08		H1	Trp-Leu	0.121667	0.08
	Diagnosis	Control	Control				Diagnosis	Patient	Patient
	48 hr, 5% FBS, 20,000 Cells						48 hr, 5% FBS, 20,000 Cells
	blood sample date (mm/dd/yyyy)	2015-02-24	2015-02-24				blood sample date (mm/dd/yyyy)	2015-02-24	2015-02-24				48 hr, 5% FBS, 20,000 Cells
	assay date (mm/dd/yyyy)	2015-02-24	2015-02-24				assay date (mm/dd/yyyy)	2015-02-24	2015-02-24			well	CMS#	control Average	Patient Average
well	CMS#	cms18644 Average	cms18645 Average	control Average		well	CMS#	CMS23662 Average	cms23912 Average	Patient Average		A1	a-D-Glucose	1.61833	1.50667
A1	a-D-Glucose	1.29667	1.94	1.61833		A1	a-D-Glucose	1.30333	1.71	1.50667		B1	Empty	0.406667	0.408333
B1	Empty	0.23	0.583333	0.406667		B1	Empty	0.466667	0.35	0.408333		C1	L-Tryptophan	0.538333	0.57
C1	L-Tryptophan	0.45	0.626667	0.538333		C1	L-Tryptophan	0.606667	0.533333	0.57		D1	Trp-Gly	0.531667	0.535
D1	Trp-Gly	0.41	0.653333	0.531667		D1	Trp-Gly	0.57	0.5	0.535		E1	Trp-Lys	0.513333	0.551667
E1	Trp-Lys	0.413333	0.613333	0.513333		E1	Trp-Lys	0.623333	0.48	0.551667		F1	Trp-Ala	0.36	0.371667
F1	Trp-Ala	0.28	0.44	0.36		F1	Trp-Ala	0.346667	0.396667	0.371667		G1	Trp-Arg	0.27	0.265
G1	Trp-Arg	0.21	0.33	0.27		G1	Trp-Arg	0.23	0.3	0.265		H1	Trp-Leu	0.373333	0.42
H1	Trp-Leu	0.216667	0.53	0.373333		H1	Trp-Leu	0.263333	0.576667	0.42
	Diagnosis	Control	Control				Diagnosis	Patient	Patient
	48 hr, 5% FBS, 40,000 Cells						48 hr, 5% FBS, 40,000 Cells
	blood sample date (mm/dd/yyyy)	2015-02-24	2015-02-24				blood sample date (mm/dd/yyyy)	2015-02-24	2015-02-24				48 hr, 5% FBS, 40,000 Cells
	assay date (mm/dd/yyyy)	2015-02-24	2015-02-24				assay date (mm/dd/yyyy)	2015-02-24	2015-02-24			well	CMS#	control Average	Patient Average
well	CMS#	cms18644 Average	cms18645 Average	control Average		well	CMS#	CMS23662 Average	cms23912 Average	Patient Average		A1	a-D-Glucose	2.95667	2.17333
A1	a-D-Glucose	1.31333	4.6	2.95667		A1	a-D-Glucose	1.98	2.36667	2.17333		B1	Empty	0.471667	0.571667
B1	Empty	0.323333	0.62	0.471667		B1	Empty	0.563333	0.58	0.571667		C1	L-Tryptophan	0.9	0.691667
C1	L-Tryptophan	0.896667	0.903333	0.9		C1	L-Tryptophan	0.786667	0.596667	0.691667		D1	Trp-Gly	0.821667	0.741667
D1	Trp-Gly	0.78	0.863333	0.821667		D1	Trp-Gly	0.87	0.613333	0.741667		E1	Trp-Lys	0.743333	0.726667
E1	Trp-Lys	0.683333	0.803333	0.743333		E1	Trp-Lys	0.826667	0.626667	0.726667		F1	Trp-Ala	0.818333	0.745
F1	Trp-Ala	0.806667	0.83	0.818333		F1	Trp-Ala	0.753333	0.736667	0.745		G1	Trp-Arg	0.533333	0.451667
G1	Trp-Arg	0.31	0.756667	0.533333		G1	Trp-Arg	0.41	0.493333	0.451667		H1	Trp-Leu	0.865	0.888333
H1	Trp-Leu	0.613333	1.11667	0.865		H1	Trp-Leu	0.793333	0.983333	0.888333
	Diagnosis	Control	Control				Diagnosis	Patient	Patient
	48 hr, 5% FBS, 40,000 Cells						48 hr, 5% FBS, 40,000 Cells
	blood sample date (mm/dd/yyyy)	2015-04-27	2015-04-27				blood sample date (mm/dd/yyyy)	2015-04-27	2015-04-27				48 hr, 5% FBS, 40,000 Cells
	assay date (mm/dd/yyyy)	2015-04-27	2015-04-27				assay date (mm/dd/yyyy)	2015-04-27	2015-04-27			well	CMS#	control Average	Patient Average
well	CMS#	cms18644 Average	cms18645 Average	control Average		well	CMS#	CMS23662 Average	cms23912 Average	Patient Average		A1	a-D-Glucose	0.566667	0.596667
A1	a-D-Glucose	0.38	0.753333	0.566667		A1	a-D-Glucose	0.59	0.603333	0.596667		B1	Empty	0.0983333	0.133333
B1	Empty	0.08	0.116667	0.0983333		B1	Empty	0.106667	0.16	0.133333		C1	L-Tryptophan	0.146667	0.156667
C1	L-Tryptophan	0.153333	0.14	0.146667		C1	L-Tryptophan	0.13	0.183333	0.156667		D1	Trp-Gly	0.14	0.155
D1	Trp-Gly	0.13	0.15	0.14		D1	Trp-Gly	0.156667	0.153333	0.155		E1	Trp-Lys	0.146667	0.118333
E1	Trp-Lys	0.13	0.163333	0.146667		E1	Trp-Lys	0.11	0.126667	0.118333		F1	Trp-Ala	0.14	0.116667
F1	Trp-Ala	0.12	0.16	0.14		F1	Trp-Ala	0.0866667	0.146667	0.116667		G1	Trp-Arg	0.075	0.0733333
G1	Trp-Arg	0.0633333	0.0866667	0.075		G1	Trp-Arg	0.0666667	0.08	0.0733333		H1	Trp-Leu	0.708333	0.156667
H1	Trp-Leu	1.13	0.286667	0.708333		H1	Trp-Leu	0.13	0.183333	0.156667
	Diagnosis	Control	Control				Diagnosis	Patient	Patient
	48 hr, 1% FBS, 40,000 Cells						48 hr, 1% FBS, 40,000 Cells
	blood sample date (mm/dd/yyyy)	2015-06-22	2015-06-22				blood sample date (mm/dd/yyyy)	2015-06-22	2015-06-22				48 hr, 1% FBS, 40,000 Cells
	assay date (mm/dd/yyyy)	2015-06-22	2015-06-22				assay date (mm/dd/yyyy)	2015-06-22	2015-06-22			well	CMS#	control Average	Patient Average
well	CMS#	cms18644 Average	cms18645 Average	control Average		well	CMS#	CMS23662 Average	cms23912 Average	Patient Average		A1	a-D-Glucose	0.643333	0.653333
A1	a-D-Glucose	0.546667	0.74	0.643333		A1	a-D-Glucose	0.846667	0.46	0.653333		B1	Empty	0.0833333	0.0566667
B1	Empty	0.0866667	0.08	0.0833333		B1	Empty	0.0266667	0.0866667	0.0566667		C1	L-Tryptophan	0.308333	0.26
C1	L-Tryptophan	0.49	0.126667	0.308333		C1	L-Tryptophan	0.233333	0.286667	0.26		D1	Trp-Gly	0.14	0.141667
D1	Trp-Gly	0.163333	0.116667	0.14		D1	Trp-Gly	0.136667	0.146667	0.141667		E1	Trp-Lys	0.0766667	0.118333
E1	Trp-Lys	0.0866667	0.0666667	0.0766667		E1	Trp-Lys	0.13	0.106667	0.118333		F1	Trp-Ala	0.105	0.101667
F1	Trp-Ala	0.103333	0.106667	0.105		F1	Trp-Ala	0.0933333	0.11	0.101667		G1	Trp-Arg	0.0433333	0.03
G1	Trp-Arg	0.0633333	0.0233333	0.0433333		G1	Trp-Arg	0.02	0.04	0.03		H1	Trp-Leu	0.0833333	0.0883333
H1	Trp-Leu	0.116667	0.05	0.0833333		H1	Trp-Leu	0.0633333	0.113333	0.0883333
	Diagnosis	Control	Control				Diagnosis	Patient	Patient
	72 hr, 1% FBS, 20,000 Cells						72 hr, 1% FBS, 20,000 Cells
		2015-03-23	2015-03-23					2015-03-23	2015-03-23				72 hr, 1% FBS, 20,000 Cells
		2015-03-23	2015-03-23					2015-03-23	2015-03-23			well	CMS#	control Average	Patient Average
well	CMS#	cms18644 Average	cms18645 Average	control Average		well	CMS#	cms23662 Average	cms23912 Average	Patient Average		A1	a-D-Glucose	0.25	0.418333
A1	a-D-Glucose	0.2	0.3	0.25		A1	a-D-Glucose	0.44	0.396667	0.418333		B1	Empty	0.0216667	0.0166667
B1	Empty	0.0233333	0.02	0.0216667		B1	Empty	0.02	0.0133333	0.0166667		C1	L-Tryptophan	0.0716667	0.0183333
C1	L-Tryptophan	0.11	0.0333333	0.0716667		C1	L-Tryptophan	0.02	0.0166667	0.0183333		D1	Trp-Gly	0.04	0.0166667
D1	Trp-Gly	0.06	0.02	0.04		D1	Trp-Gly	0.0266667	0.00666667	0.0166667		E1	Trp-Lys	0.06	0.0216667
E1	Trp-Lys	0.0633333	0.0566667	0.06		E1	Trp-Lys	0.02	0.0233333	0.0216667		F1	Trp-Ala	0.383333	0.0266667
F1	Trp-Ala	0.106667	0.66	0.383333		F1	Trp-Ala	0.03	0.0233333	0.0266667		G1	Trp-Arg	0.0216667	0.3
G1	Trp-Arg	0.03	0.0133333	0.0216667		G1	Trp-Arg	0.583333	0.0166667	0.3		H1	Trp-Leu	0.0433333	0.04
H1	Trp-Leu	0.0633333	0.0233333	0.0433333		H1	Trp-Leu	0.05	0.03	0.04
	Diagnosis	Control	Control				Diagnosis	Patient	Patient
	72 hr, 5% FBS, 20,000 Cells						72 hr, 5% FBS, 20,000 Cells
		2015-03-23	2015-03-23					2015-03-23	2015-03-23				72 hr, 5% FBS, 20,000 Cells
		2015-03-23	2015-03-23					2015-03-23	2015-03-23			well	CMS#	control Average	Patient Average
well	CMS#	cms18644 Average	cms18645 Average	control Average		well	CMS#	cms23662 Average	cms23912 Average	Patient Average		A1	a-D-Glucose	0.468333	0.448333
A1	a-D-Glucose	0.426667	0.51	0.468333		A1	a-D-Glucose	0.4	0.496667	0.448333		B1	Empty	0.0666667	0.0433333
B1	Empty	0.0666667	0.0666667	0.0666667		B1	Empty	0.0466667	0.04	0.0433333		C1	L-Tryptophan	0.206667	0.06
C1	L-Tryptophan	0.24	0.173333	0.206667		C1	L-Tryptophan	0.0633333	0.0566667	0.06		D1	Trp-Gly	0.226667	0.0583333
D1	Trp-Gly	0.16	0.293333	0.226667		D1	Trp-Gly	0.08	0.0366667	0.0583333		E1	Trp-Lys	0.163333	0.085
E1	Trp-Lys	0.163333	0.163333	0.163333		E1	Trp-Lys	0.0933333	0.0766667	0.085		F1	Trp-Ala	0.158333	0.116667
F1	Trp-Ala	0.193333	0.123333	0.158333		F1	Trp-Ala	0.0933333	0.14	0.116667		G1	Trp-Arg	0.05	0.0783333
G1	Trp-Arg	0.0633333	0.0366667	0.05		G1	Trp-Arg	0.0433333	0.113333	0.0783333		H1	Trp-Leu	0.0933333	0.135
H1	Trp-Leu	0.143333	0.0433333	0.0933333		H1	Trp-Leu	0.113333	0.156667	0.135
	Diagnosis	Control	Control				Diagnosis	Patient	Patient
	72 hr, 5% FBS, 40,000 Cells						72 hr, 5% FBS, 40,000 Cells
	blood sample date (mm/dd/yyyy)	2015-06-22	2015-06-22				blood sample date (mm/dd/yyyy)	2015-06-22	2015-06-22				72 hr, 5% FBS, 40,000 Cells
	assay date (mm/dd/yyyy)	2015-06-22	2015-06-22				assay date (mm/dd/yyyy)	2015-06-22	2015-06-22			well	CMS#	control Average	Patient Average
well	CMS#	cms18644 Average	cms18645 Average	control Average		well	CMS#	CMS23662 Average	cms23912 Average	Patient Average		A1	a-D-Glucose	0.35	0.356667
A1	a-D-Glucose	0.286667	0.413333	0.35		A1	a-D-Glucose	0.44	0.273333	0.356667		B1	Empty	0.0483333	0.0283333
B1	Empty	0.0433333	0.0533333	0.0483333		B1	Empty	0.0333333	0.0233333	0.0283333		C1	L-Tryptophan	0.206667	0.101667
C1	L-Tryptophan	0.286667	0.126667	0.206667		C1	L-Tryptophan	0.14	0.0633333	0.101667		D1	Trp-Gly	0.148333	0.0933333
D1	Trp-Gly	0.196667	0.1	0.148333		D1	Trp-Gly	0.123333	0.0633333	0.0933333		E1	Trp-Lys	0.145	0.103333
E1	Trp-Lys	0.196667	0.0933333	0.145		E1	Trp-Lys	0.09	0.116667	0.103333		F1	Trp-Ala	0.155	0.103333
F1	Trp-Ala	0.213333	0.0966667	0.155		F1	Trp-Ala	0.113333	0.0933333	0.103333		G1	Trp-Arg	0.0683333	0.0383333
G1	Trp-Arg	0.09	0.0466667	0.0683333		G1	Trp-Arg	0.03	0.0466667	0.0383333		H1	Trp-Leu	0.168333	0.0816667
H1	Trp-Leu	0.206667	0.13	0.168333		H1	Trp-Leu	0.09	0.0733333	0.0816667
	Diagnosis	Control	Control				Diagnosis	Patient	Patient
													72 hr, 1% FBS, 40,000 Cells
	72 hr, 1% FBS, 40,000 Cells						72 hr, 1% FBS, 40,000 Cells
	blood sample date (mm/dd/yyyy)	2015-06-22	2015-06-22				blood sample date (mm/dd/yyyy)	2015-06-22	2015-06-22				72 hr, 1% FBS, 40,000 Cells
	assay date (mm/dd/yyyy)	2015-06-22	2015-06-22				assay date (mm/dd/yyyy)	2015-06-22	2015-06-22			well	CMS#	control Average	Patient Average
well	CMS#	cms18644 Average	cms18645 Average	control Average		well	CMS#	CMS23662 Average	cms23912 Average	Patient Average		A1	a-D-Glucose	0.343333	0.58
A1	a-D-Glucose	0.323333	0.363333	0.343333		A1	a-D-Glucose	0.666667	0.493333	0.58		B1	Empty	0.0366667	0.035
B1	Empty	0.05	0.0233333	0.0366667		B1	Empty	0.02	0.05	0.035		C1	L-Tryptophan	0.361667	0.0933333
C1	L-Tryptophan	0.596667	0.126667	0.361667		C1	L-Tryptophan	0.106667	0.08	0.0933333		D1	Trp-Gly	0.175	0.0433333
D1	Trp-Gly	0.266667	0.0833333	0.175		D1	Trp-Gly	0.0566667	0.03	0.0433333		E1	Trp-Lys	0.0916667	0.0116667
E1	Trp-Lys	0.126667	0.0566667	0.0916667		E1	Trp-Lys	0.0166667	0.00666667	0.0116667		F1	Trp-Ala	0.128333	0.0183333
F1	Trp-Ala	0.19	0.0666667	0.128333		F1	Trp-Ala	0.0233333	0.0133333	0.0183333		G1	Trp-Arg	0.06	0.0116667
G1	Trp-Arg	0.0933333	0.0266667	0.06		G1	Trp-Arg	0.01	0.0133333	0.0116667		H1	Trp-Leu	0.106667	0.015
H1	Trp-Leu	0.17	0.0433333	0.106667		H1	Trp-Leu	0.02	0.01	0.015
	Diagnosis	Control	Control				Diagnosis	Patient	Patient
	48 hr, 5% FBS, 10,000 Cells						48 hr, 5% FBS, 10,000 Cells
	blood sample date (mm/dd/yyyy)	2015-06-22	2015-06-22				blood sample date (mm/dd/yyyy)	2015-06-22	2015-06-22				48 hr, 5% FBS, 10,000 Cells
	assay date (mm/dd/yyyy)	2015-06-22	2015-06-22				assay date (mm/dd/yyyy)	2015-06-22	2015-06-22			well	CMS#	control Average	Patient Average
well	CMS#	cms18644 Average	cms18645 Average	control Average		well	CMS#	CMS23662 Average	cms23912 Average	Patient Average		A1	a-D-Glucose	0.528333	0.65
A1	a-D-Glucose	0.23	0.826667	0.528333		A1	a-D-Glucose	0.603333	0.696667	0.65		B1	Empty	0.08	0.42
B1	Empty	0.0633333	0.0966667	0.08		B1	Empty	0.0833333	0.756667	0.42		C1	L-Tryptophan	0.00333333	0.44
C1	L-Tryptophan	0.01	-0.00333333	0.00333333		C1	L-Tryptophan	0.716667	0.163333	0.44		D1	Trp-Gly	0.09	0.085
D1	Trp-Gly	0.0833333	0.0966667	0.09		D1	Trp-Gly	0.0566667	0.113333	0.085		E1	Trp-Lys	0.0983333	0.0816667
E1	Trp-Lys	0.09	0.106667	0.0983333		E1	Trp-Lys	0.0666667	0.0966667	0.0816667		F1	Trp-Ala	0.123333	0.221667
F1	Trp-Ala	0.09	0.156667	0.123333		F1	Trp-Ala	0.07	0.373333	0.221667		G1	Trp-Arg	0.0616667	0.315
G1	Trp-Arg	0.0533333	0.07	0.0616667		G1	Trp-Arg	0.55	0.08	0.315		H1	Trp-Leu	0.191667	0.1
H1	Trp-Leu	0.106667	0.276667	0.191667		H1	Trp-Leu	0.0733333	0.126667	0.1
	Diagnosis	Control	Control				Diagnosis	Patient	Patient
	48 hr, 1% FBS, 10,000 Cells						48 hr, 1% FBS, 10,000 Cells
	blood sample date (mm/dd/yyyy)	2015-06-22	2015-06-22				blood sample date (mm/dd/yyyy)	2015-06-22	2015-06-22				48 hr, 1% FBS, 10,000 Cells
	assay date (mm/dd/yyyy)	2015-06-22	2015-06-22				assay date (mm/dd/yyyy)	2015-06-22	2015-06-22			well	CMS#	control Average	Patient Average
well	CMS#	cms18644 Average	cms18645 Average	control Average		well	CMS#	CMS23662 Average	cms23912 Average	Patient Average		A1	a-D-Glucose	0.34	0.455
A1	a-D-Glucose	0.103333	0.576667	0.34		A1	a-D-Glucose	0.25	0.66	0.455		B1	Empty	0.0133333	0.0766667
B1	Empty	0.01	0.0166667	0.0133333		B1	Empty	0.0366667	0.116667	0.0766667		C1	L-Tryptophan	0.0983333	0.0766667
C1	L-Tryptophan	0.0933333	0.103333	0.0983333		C1	L-Tryptophan	0.0433333	0.11	0.0766667		D1	Trp-Gly	0.103333	0.0366667
D1	Trp-Gly	0.0766667	0.13	0.103333		D1	Trp-Gly	0.01	0.0633333	0.0366667		E1	Trp-Lys	0.09	0.015
E1	Trp-Lys	0.09	0.09	0.09		E1	Trp-Lys	0.02	0.01	0.015		F1	Trp-Ala	0.0583333	0.0233333
F1	Trp-Ala	0.09	0.0266667	0.0583333		F1	Trp-Ala	0.0233333	0.0233333	0.0233333		G1	Trp-Arg	0.0183333	0.0883333
G1	Trp-Arg	0.0266667	0.01	0.0183333		G1	Trp-Arg	0.0166667	0.16	0.0883333		H1	Trp-Leu	0.0716667	0.035
H1	Trp-Leu	0.0933333	0.05	0.0716667		H1	Trp-Leu	0.0266667	0.0433333	0.035
	Diagnosis	Control	Control				Diagnosis	Patient	Patient
	72 hr, 5% FBS, 10,000 Cells						72 hr, 5% FBS, 10,000 Cells
	blood sample date (mm/dd/yyyy)	2015-06-22	2015-06-22				blood sample date (mm/dd/yyyy)	2015-06-22	2015-06-22				72 hr, 5% FBS, 10,000 Cells
	assay date (mm/dd/yyyy)	2015-06-22	2015-06-22				assay date (mm/dd/yyyy)	2015-06-22	2015-06-22			well	CMS#	control Average	Patient Average
well	CMS#	cms18644 Average	cms18645 Average	control Average		well	CMS#	CMS23662 Average	cms23912 Average	Patient Average		A1	a-D-Glucose	0.473333	0.783333
A1	a-D-Glucose	0.506667	0.44	0.473333		A1	a-D-Glucose	0.643333	0.923333	0.783333		B1	Empty	0.0816667	0.0933333
B1	Empty	0.0533333	0.11	0.0816667		B1	Empty	0.0833333	0.103333	0.0933333		C1	L-Tryptophan	0.156667	0.105
C1	L-Tryptophan	0.16	0.153333	0.156667		C1	L-Tryptophan	0.113333	0.0966667	0.105		D1	Trp-Gly	0.103333	0.065
D1	Trp-Gly	0.11	0.0966667	0.103333		D1	Trp-Gly	0.0466667	0.0833333	0.065		E1	Trp-Lys	0.0983333	0.0633333
E1	Trp-Lys	0.11	0.0866667	0.0983333		E1	Trp-Lys	0.0633333	0.0633333	0.0633333		F1	Trp-Ala	0.125	0.0816667
F1	Trp-Ala	0.15	0.1	0.125		F1	Trp-Ala	0.0733333	0.09	0.0816667		G1	Trp-Arg	0.0666667	0.0433333
G1	Trp-Arg	0.06	0.0733333	0.0666667		G1	Trp-Arg	0.0533333	0.0333333	0.0433333		H1	Trp-Leu	0.151667	0.108333
H1	Trp-Leu	0.12	0.183333	0.151667		H1	Trp-Leu	0.116667	0.1	0.108333
	Diagnosis	Control	Control				Diagnosis	Patient	Patient
	72 hr, 1% FBS, 10,000 Cells						72 hr, 1% FBS, 10,000 Cells
	blood sample date (mm/dd/yyyy)	2015-06-22	2015-06-22				blood sample date (mm/dd/yyyy)	2015-06-22	2015-06-22				72 hr, 1% FBS, 10,000 Cells
	assay date (mm/dd/yyyy)	2015-06-22	2015-06-22				assay date (mm/dd/yyyy)	2015-06-22	2015-06-22			well	CMS#	control Average	Patient Average
well	CMS#	cms18644 Average	cms18645 Average	control Average		well	CMS#	CMS23662 Average	cms23912 Average	Patient Average		A1	a-D-Glucose	0.265	0.393333
A1	a-D-Glucose	0.2	0.33	0.265		A1	a-D-Glucose	0.53	0.256667	0.393333		B1	Empty	0.0116667	0.0383333
B1	Empty	0.02	0.00333333	0.0116667		B1	Empty	0.07	0.00666667	0.0383333		C1	L-Tryptophan	0.0633333	0.0616667
C1	L-Tryptophan	0.0933333	0.0333333	0.0633333		C1	L-Tryptophan	0.09	0.0333333	0.0616667		D1	Trp-Gly	0.0466667	0.0166667
D1	Trp-Gly	0.08	0.0133333	0.0466667		D1	Trp-Gly	0.0233333	0.01	0.0166667		E1	Trp-Lys	0.0316667	0.00666667
E1	Trp-Lys	0.0466667	0.0166667	0.0316667		E1	Trp-Lys	0.00666667	0.00666667	0.00666667		F1	Trp-Ala	0.0533333	0.025
F1	Trp-Ala	0.0933333	0.0133333	0.0533333		F1	Trp-Ala	0.0266667	0.0233333	0.025		G1	Trp-Arg	0.0166667	0.015
G1	Trp-Arg	0.0233333	0.01	0.0166667		G1	Trp-Arg	0.02	0.01	0.015		H1	Trp-Leu	0.075	0.025
H1	Trp-Leu	0.0733333	0.0766667	0.075		H1	Trp-Leu	0.0233333	0.0266667	0.025
	Diagnosis	Control	Control				Diagnosis	Patient	Patient
	24+24hr, 1% FBS, 20,000 Cells						24+24hr, 1% FBS, 20,000 Cells
	blood sample date (mm/dd/yyyy)	2015-04-27	2015-04-27				blood sample date (mm/dd/yyyy)	2015-04-27	2015-04-27				24+24hr, 1% FBS, 20,000 Cells
	assay date (mm/dd/yyyy)	2015-04-27	2015-04-27				assay date (mm/dd/yyyy)	2015-04-27	2015-04-27			well	CMS#	control Average	Patient Average
well	CMS#	cms18644 Average	cms18645 Average	control Average		well	CMS#	CMS23662 Average	cms23912 Average	Patient Average		A1	a-D-Glucose	0.775	1.27333
A1	a-D-Glucose	0.486667	1.06333	0.775		A1	a-D-Glucose	1.31667	1.23	1.27333		B1	Empty	0.085	0.0516667
B1	Empty	0.0766667	0.0933333	0.085		B1	Empty	0.0466667	0.0566667	0.0516667		C1	L-Tryptophan	0.135	0.0633333
C1	L-Tryptophan	0.12	0.15	0.135		C1	L-Tryptophan	0.09	0.0366667	0.0633333		D1	Trp-Gly	0.288333	0.0533333
D1	Trp-Gly	0.0433333	0.533333	0.288333		D1	Trp-Gly	0.0633333	0.0433333	0.0533333		E1	Trp-Lys	0.1	0.0633333
E1	Trp-Lys	0.0266667	0.173333	0.1		E1	Trp-Lys	0.0633333	0.0633333	0.0633333		F1	Trp-Ala	0.0833333	0.0583333
F1	Trp-Ala	0.02	0.146667	0.0833333		F1	Trp-Ala	0.04	0.0766667	0.0583333		G1	Trp-Arg	0.0216667	0.05
G1	Trp-Arg	0.0166667	0.0266667	0.0216667		G1	Trp-Arg	0.0166667	0.0833333	0.05		H1	Trp-Leu	0.0366667	0.0683333
H1	Trp-Leu	0.02	0.0533333	0.0366667		H1	Trp-Leu	0.0366667	0.1	0.0683333
	Diagnosis	Control	Control				Diagnosis	Patient	Patient
	24+24hr, 5% FBS, 40,000 Cells						24+24hr, 5% FBS, 40,000 Cells
	blood sample date (mm/dd/yyyy)	2015-05-26	2015-05-26				blood sample date (mm/dd/yyyy)	2015-05-26	2015-05-26				24+24hr, 5% FBS, 40,000 Cells
	assay date (mm/dd/yyyy)	2015-05-26	2015-05-26				assay date (mm/dd/yyyy)	2015-05-26	2015-05-26			well	CMS#	control Average	Patient Average
well	CMS#	cms18644 Average	cms18645 Average	control Average		well	CMS#	CMS23662 Average	cms23912 Average	Patient Average		A1	a-D-Glucose	0.926667	0.95
A1	a-D-Glucose	0.61	1.24333	0.926667		A1	a-D-Glucose	0.83	1.07	0.95		B1	Empty	0.208333	0.191667
B1	Empty	0.176667	0.24	0.208333		B1	Empty	0.216667	0.166667	0.191667		C1	L-Tryptophan	0.338333	0.25
C1	L-Tryptophan	0.296667	0.38	0.338333		C1	L-Tryptophan	0.243333	0.256667	0.25		D1	Trp-Gly	0.206667	0.23
D1	Trp-Gly	0.116667	0.296667	0.206667		D1	Trp-Gly	0.25	0.21	0.23		E1	Trp-Lys	0.233333	0.221667
E1	Trp-Lys	0.166667	0.3	0.233333		E1	Trp-Lys	0.2	0.243333	0.221667		F1	Trp-Ala	0.238333	0.155
F1	Trp-Ala	0.176667	0.3	0.238333		F1	Trp-Ala	0.17	0.14	0.155		G1	Trp-Arg	0.196667	0.135
G1	Trp-Arg	0.13	0.263333	0.196667		G1	Trp-Arg	0.136667	0.133333	0.135		H1	Trp-Leu	0.276667	0.185
H1	Trp-Leu	0.156667	0.396667	0.276667		H1	Trp-Leu	0.183333	0.186667	0.185
	Diagnosis	Control	Control				Diagnosis	Patient	Patient
	24+24hr, 1% FBS, 40,000 Cells						24+24hr, 1% FBS, 40,000 Cells
	blood sample date (mm/dd/yyyy)	2015-05-26	2015-05-26				blood sample date (mm/dd/yyyy)	2015-05-26	2015-05-26				24+24hr, 1% FBS, 40,000 Cells
	assay date (mm/dd/yyyy)	2015-05-26	2015-05-26				assay date (mm/dd/yyyy)	2015-05-26	2015-05-26			well	CMS#	control Average	Patient Average
well	CMS#	cms18644 Average	cms18645 Average	control Average		well	CMS#	CMS23662 Average	cms23912 Average	Patient Average		A1	a-D-Glucose	1.16	0.846667
A1	a-D-Glucose	0.66	1.66	1.16		A1	a-D-Glucose	0.816667	0.876667	0.846667		B1	Empty	0.1	0.0683333
B1	Empty	0.136667	0.0633333	0.1		B1	Empty	0.0433333	0.0933333	0.0683333		C1	L-Tryptophan	0.278333	0.128333
C1	L-Tryptophan	0.256667	0.3	0.278333		C1	L-Tryptophan	0.09	0.166667	0.128333		D1	Trp-Gly	0.336667	0.0766667
D1	Trp-Gly	0.16	0.513333	0.336667		D1	Trp-Gly	0.07	0.0833333	0.0766667		E1	Trp-Lys	0.143333	0.0383333
E1	Trp-Lys	0.08	0.206667	0.143333		E1	Trp-Lys	0.0366667	0.04	0.0383333		F1	Trp-Ala	0.188333	0.0283333
F1	Trp-Ala	0.0933333	0.283333	0.188333		F1	Trp-Ala	0.0266667	0.03	0.0283333		G1	Trp-Arg	0.121667	0.02
G1	Trp-Arg	0.07	0.173333	0.121667		G1	Trp-Arg	0.01	0.03	0.02		H1	Trp-Leu	0.236667	0.045
H1	Trp-Leu	0.153333	0.32	0.236667		H1	Trp-Leu	0.03	0.06	0.045
	Diagnosis	Control	Control				Diagnosis	Patient	Patient
	24+24hr, 5% FBS, 10,000 Cells						24+24hr, 5% FBS, 10,000 Cells
	blood sample date (mm/dd/yyyy)	2015-05-26	2015-05-26				blood sample date (mm/dd/yyyy)	2015-05-26	2015-05-26				24+24hr, 5% FBS, 10,000 Cells
	assay date (mm/dd/yyyy)	2015-05-26	2015-05-26				assay date (mm/dd/yyyy)	2015-05-26	2015-05-26			well	CMS#	control Average	Patient Average
well	CMS#	cms18644 Average	cms18645 Average	control Average		well	CMS#	CMS23662 Average	cms23912 Average	Patient Average		A1	a-D-Glucose	0.765	0.443333
A1	a-D-Glucose	0.486667	1.04333	0.765		A1	a-D-Glucose	0.206667	0.68	0.443333		B1	Empty	0.163333	0.136667
B1	Empty	0.14	0.186667	0.163333		B1	Empty	0.133333	0.14	0.136667		C1	L-Tryptophan	0.238333	0.115
C1	L-Tryptophan	0.173333	0.303333	0.238333		C1	L-Tryptophan	0.133333	0.0966667	0.115		D1	Trp-Gly	0.205	0.15
D1	Trp-Gly	0.156667	0.253333	0.205		D1	Trp-Gly	0.166667	0.133333	0.15		E1	Trp-Lys	0.201667	0.118333
E1	Trp-Lys	0.113333	0.29	0.201667		E1	Trp-Lys	0.163333	0.0733333	0.118333		F1	Trp-Ala	0.155	0.0866667
F1	Trp-Ala	0.0766667	0.233333	0.155		F1	Trp-Ala	0.0833333	0.09	0.0866667		G1	Trp-Arg	0.106667	0.0583333
G1	Trp-Arg	0.0833333	0.13	0.106667		G1	Trp-Arg	0.103333	0.0133333	0.0583333		H1	Trp-Leu	0.111667	0.055
H1	Trp-Leu	0.0733333	0.15	0.111667		H1	Trp-Leu	0.02	0.09	0.055
	Diagnosis	Control	Control				Diagnosis	Patient	Patient
	24+24hr, 1% FBS, 10,000 Cells						24+24hr, 1% FBS, 10,000 Cells
	blood sample date (mm/dd/yyyy)	2015-05-26	2015-05-26				blood sample date (mm/dd/yyyy)	2015-05-26	2015-05-26				24+24hr, 1% FBS, 10,000 Cells
	assay date (mm/dd/yyyy)	2015-05-26	2015-05-26				assay date (mm/dd/yyyy)	2015-05-26	2015-05-26			well	CMS#	control Average	Patient Average
well	CMS#	cms18644 Average	cms18645 Average	control Average		well	CMS#	CMS23662 Average	cms23912 Average	Patient Average		A1	a-D-Glucose	1.01833	0.631667
A1	a-D-Glucose	0.68	1.35667	1.01833		A1	a-D-Glucose	0.683333	0.58	0.631667		B1	Empty	0.0333333	0.0583333
B1	Empty	0.0433333	0.0233333	0.0333333		B1	Empty	0.0333333	0.0833333	0.0583333		C1	L-Tryptophan	0.0583333	0.05
C1	L-Tryptophan	0.0433333	0.0733333	0.0583333		C1	L-Tryptophan	0.0333333	0.0666667	0.05		D1	Trp-Gly	0.08	0.0433333
D1	Trp-Gly	0.0433333	0.116667	0.08		D1	Trp-Gly	0.04	0.0466667	0.0433333		E1	Trp-Lys	0.0833333	0.035
E1	Trp-Lys	0.0433333	0.123333	0.0833333		E1	Trp-Lys	0.0366667	0.0333333	0.035		F1	Trp-Ala	0.1	0.0216667
F1	Trp-Ala	0.0733333	0.126667	0.1		F1	Trp-Ala	0.02	0.0233333	0.0216667		G1	Trp-Arg	0.0666667	0.0183333
G1	Trp-Arg	0.0366667	0.0966667	0.0666667		G1	Trp-Arg	0.0233333	0.0133333	0.0183333		H1	Trp-Leu	0.0866667	0.0266667
H1	Trp-Leu	0.05	0.123333	0.0866667		H1	Trp-Leu	0.02	0.0333333	0.0266667
	Diagnosis	Control	Control				Diagnosis	Patient	Patient
	omnilog 24*, 1% FBS, 20,000 Cells						omnilog 24*, 1% FBS, 20,000 Cells
	blood sample date (mm/dd/yyyy)	2015-05-26	2015-05-26				blood sample date (mm/dd/yyyy)	2015-05-26	2015-05-26				omnilog 24*, 1% FBS, 20,000 Cells
	assay date (mm/dd/yyyy)	2015-05-26	2015-05-26				assay date (mm/dd/yyyy)	2015-05-26	2015-05-26			well	CMS#	control Average	Patient Average
well	CMS#	cms18644 Average	cms18645 Average	control Average		well	CMS#	CMS23662 Average	cms23912 Average	Patient Average		A1	a-D-Glucose	1.89167	1.095
A1	a-D-Glucose	1.04333	2.74	1.89167		A1	a-D-Glucose	1.07333	1.11667	1.095		B1	Empty	1.24333	0.505
B1	Empty	0.62	1.86667	1.24333		B1	Empty	0.77	0.24	0.505		C1	L-Tryptophan	1.30667	0.443333
C1	L-Tryptophan	0.773333	1.84	1.30667		C1	L-Tryptophan	0.676667	0.21	0.443333		D1	Trp-Gly	1.12	0.33
D1	Trp-Gly	0.64	1.6	1.12		D1	Trp-Gly	0.44	0.22	0.33		E1	Trp-Lys	0.863333	0.421667
E1	Trp-Lys	0.546667	1.18	0.863333		E1	Trp-Lys	0.54	0.303333	0.421667		F1	Trp-Ala	0.536667	0.265
F1	Trp-Ala	0.156667	0.916667	0.536667		F1	Trp-Ala	0.18	0.35	0.265		G1	Trp-Arg	0.333333	0.166667
G1	Trp-Arg	0.08	0.586667	0.333333		G1	Trp-Arg	0.0933333	0.24	0.166667		H1	Trp-Leu	0.29	0.181667
H1	Trp-Leu	0.0966667	0.483333	0.29		H1	Trp-Leu	0.123333	0.24	0.181667
	Diagnosis	Control	Control				Diagnosis	Patient	Patient
	omnilog 24*, 5% FBS, 40,000 Cells						omnilog 24*, 5% FBS, 40,000 Cells
	blood sample date (mm/dd/yyyy)	2015-05-26	2015-05-26				blood sample date (mm/dd/yyyy)	2015-05-26	2015-05-26				omnilog 24*, 5% FBS, 40,000 Cells
	assay date (mm/dd/yyyy)	2015-05-26	2015-05-26				assay date (mm/dd/yyyy)	2015-05-26	2015-05-26			well	CMS#	control Average	Patient Average
well	CMS#	cms18644 Average	cms18645 Average	control Average		well	CMS#	CMS23662 Average	cms23912 Average	Patient Average		A1	a-D-Glucose	2.71667	1.17
A1	a-D-Glucose	2.49667	2.93667	2.71667		A1	a-D-Glucose	0.456667	1.88333	1.17		B1	Empty	1.74333	1.05833
B1	Empty	1.11333	2.37333	1.74333		B1	Empty	0.67	1.44667	1.05833		C1	L-Tryptophan	1.555	1.475
C1	L-Tryptophan	0.883333	2.22667	1.555		C1	L-Tryptophan	1.07667	1.87333	1.475		D1	Trp-Gly	1.39333	1.24167
D1	Trp-Gly	0.616667	2.17	1.39333		D1	Trp-Gly	1.21333	1.27	1.24167		E1	Trp-Lys	1.24	1.13167
E1	Trp-Lys	0.616667	1.86333	1.24		E1	Trp-Lys	0.913333	1.35	1.13167		F1	Trp-Ala	1.37333	0.751667
F1	Trp-Ala	0.82	1.92667	1.37333		F1	Trp-Ala	0.59	0.913333	0.751667		G1	Trp-Arg	1.18333	0.448333
G1	Trp-Arg	0.666667	1.7	1.18333		G1	Trp-Arg	0.233333	0.663333	0.448333		H1	Trp-Leu	1.225	0.406667
H1	Trp-Leu	0.59	1.86	1.225		H1	Trp-Leu	0.286667	0.526667	0.406667
	Diagnosis	Control	Control				Diagnosis	Patient	Patient
	omnilog 24*, 1% FBS, 40,000 Cells						omnilog 24*, 1% FBS, 40,000 Cells
	blood sample date (mm/dd/yyyy)	2015-05-26	2015-05-26				blood sample date (mm/dd/yyyy)	2015-05-26	2015-05-26				omnilog 24*, 1% FBS, 40,000 Cells
	assay date (mm/dd/yyyy)	2015-05-26	2015-05-26				assay date (mm/dd/yyyy)	2015-05-26	2015-05-26			well	CMS#	control Average	Patient Average
well	CMS#	cms18644 Average	cms18645 Average	control Average		well	CMS#	CMS23662 Average	cms23912 Average	Patient Average		A1	a-D-Glucose	2.335	2.58167
A1	a-D-Glucose	1.59667	3.07333	2.335		A1	a-D-Glucose	2.50667	2.65667	2.58167		B1	Empty	1.17	1.22667
B1	Empty	1.02	1.32	1.17		B1	Empty	1.66	0.793333	1.22667		C1	L-Tryptophan	1.27167	1.07667
C1	L-Tryptophan	0.993333	1.55	1.27167		C1	L-Tryptophan	1.22	0.933333	1.07667		D1	Trp-Gly	0.858333	0.66
D1	Trp-Gly	0.406667	1.31	0.858333		D1	Trp-Gly	0.606667	0.713333	0.66		E1	Trp-Lys	0.64	0.371667
E1	Trp-Lys	0.2	1.08	0.64		E1	Trp-Lys	0.293333	0.45	0.371667		F1	Trp-Ala	0.5	0.185
F1	Trp-Ala	0.173333	0.826667	0.5		F1	Trp-Ala	0.18	0.19	0.185		G1	Trp-Arg	0.32	0.1
G1	Trp-Arg	0.123333	0.516667	0.32		G1	Trp-Arg	0.0866667	0.113333	0.1		H1	Trp-Leu	0.365	0.0983333
H1	Trp-Leu	0.13	0.6	0.365		H1	Trp-Leu	0.08	0.116667	0.0983333
	Diagnosis	Control	Control				Diagnosis	Patient	Patient
	omnilog 24*, 5% FBS, 10,000 Cells						omnilog 24*, 5% FBS, 10,000 Cells
	blood sample date (mm/dd/yyyy)	2015-05-26	2015-05-26				blood sample date (mm/dd/yyyy)	2015-05-26	2015-05-26				omnilog 24*, 5% FBS, 10,000 Cells
	assay date (mm/dd/yyyy)	2015-05-26	2015-05-26				assay date (mm/dd/yyyy)	2015-05-26	2015-05-26			well	CMS#	control Average	Patient Average
well	CMS#	cms18644 Average	cms18645 Average	control Average		well	CMS#	CMS23662 Average	cms23912 Average	Patient Average		A1	a-D-Glucose	1.06333	0.821667
A1	a-D-Glucose	0.233333	1.89333	1.06333		A1	a-D-Glucose	0.443333	1.2	0.821667		B1	Empty	0.893333	0.7
B1	Empty	0.38	1.40667	0.893333		B1	Empty	0.696667	0.703333	0.7		C1	L-Tryptophan	0.813333	0.655
C1	L-Tryptophan	0.52	1.10667	0.813333		C1	L-Tryptophan	0.616667	0.693333	0.655		D1	Trp-Gly	0.583333	0.268333
D1	Trp-Gly	0.473333	0.693333	0.583333		D1	Trp-Gly	0.36	0.176667	0.268333		E1	Trp-Lys	0.705	0.285
E1	Trp-Lys	0.413333	0.996667	0.705		E1	Trp-Lys	0.363333	0.206667	0.285		F1	Trp-Ala	0.313333	0.11
F1	Trp-Ala	0.263333	0.363333	0.313333		F1	Trp-Ala	0.143333	0.0766667	0.11		G1	Trp-Arg	0.13	0.0866667
G1	Trp-Arg	0.133333	0.126667	0.13		G1	Trp-Arg	0.0866667	0.0866667	0.0866667		H1	Trp-Leu	0.0833333	0.07
H1	Trp-Leu	0.0666667	0.1	0.0833333		H1	Trp-Leu	0.0733333	0.0666667	0.07
	Diagnosis	Control	Control				Diagnosis	Patient	Patient
	omnilog 24*, 1% FBS, 10,000 Cells						omnilog 24*, 1% FBS, 10,000 Cells
	blood sample date (mm/dd/yyyy)	2015-05-26	2015-05-26				blood sample date (mm/dd/yyyy)	2015-05-26	2015-05-26				omnilog 24*, 1% FBS, 10,000 Cells
	assay date (mm/dd/yyyy)	2015-05-26	2015-05-26				assay date (mm/dd/yyyy)	2015-05-26	2015-05-26			well	CMS#	control Average	Patient Average
well	CMS#	cms18644 Average	cms18645 Average	control Average		well	CMS#	CMS23662 Average	cms23912 Average	Patient Average		A1	a-D-Glucose	1.41833	0.613333
A1	a-D-Glucose	1.24	1.59667	1.41833		A1	a-D-Glucose	0.74	0.486667	0.613333		B1	Empty	0.318333	0.378333
B1	Empty	0.226667	0.41	0.318333		B1	Empty	0.406667	0.35	0.378333		C1	L-Tryptophan	0.296667	0.403333
C1	L-Tryptophan	0.14	0.453333	0.296667		C1	L-Tryptophan	0.336667	0.47	0.403333		D1	Trp-Gly	0.296667	0.236667
D1	Trp-Gly	0.123333	0.47	0.296667		D1	Trp-Gly	0.193333	0.28	0.236667		E1	Trp-Lys	0.238333	0.185
E1	Trp-Lys	0.09	0.386667	0.238333		E1	Trp-Lys	0.17	0.2	0.185		F1	Trp-Ala	0.186667	0.123333
F1	Trp-Ala	0.0633333	0.31	0.186667		F1	Trp-Ala	0.146667	0.1	0.123333		G1	Trp-Arg	0.12	0.075
G1	Trp-Arg	0.0933333	0.146667	0.12		G1	Trp-Arg	0.0766667	0.0733333	0.075		H1	Trp-Leu	0.143333	0.0583333
H1	Trp-Leu	0.0933333	0.193333	0.143333		H1	Trp-Leu	0.0733333	0.0433333	0.0583333
	Diagnosis	Control	Control				Diagnosis	Patient	Patient
