# Supplementary material for: A new test for autism spectrum disorder: Metabolic data from different cell types
Source: Data Brief. 2021 Nov 23;39:107598. doi: 10.1016/j.dib.2021.107598 (PMC8633810; doi:10.1016/j.dib.2021.107598)
Supplement: Supplementary file 2 [file mmc2.xlsx]

## Sheet: Sheet1
	48h, 5%, 20 K			72h, 1%, 40 K
Well	Average ASD	Average TD	ADJ_BH	Average ASD	Average TD	ADJ_BH
			p-value			p-value
a-D-Glucose	4.834	4.912	0.931	3.636	4.246	0.089
Empty	1.426	1.496	0.719	0.519	0.546	0.909
L-Trp	1.538	1.725	0.336	1.044	1.521	0.029
Trp-Gly	2.034	2.216	0.432	1.183	1.838	0.029
Trp-Lys	1.913	2.098	0.432	0.901	1.582	0.006
Trp-Ala	2.032	2.197	0.336	1.168	1.732	0.024
Trp-Arg	2.799	3.175	0.336	1.004	1.843	0.064
Trp-Leu	1.968	2.061	0.536	1.097	1.559	0.089
