# Supplementary material for: A new test for autism spectrum disorder: Metabolic data from different cell types
Source: Data Brief. 2021 Nov 23;39:107598. doi: 10.1016/j.dib.2021.107598 (PMC8633810; doi:10.1016/j.dib.2021.107598)
Supplement: Supplementary file 3 [file mmc3.xlsx]

## Sheet: Absorbance Data
	48 hr in Biolog media (in flask), 48 hr on plate, 24 hour dye																				48 hr in Biolog media (in flask), 48 hr on plate, 24 hour dye
	blood sample date (mm/dd/yyyy)	2015-02-03	2015-02-03	2015-02-03	2015-02-03	2015-02-03	2015-02-03	2015-02-03	2015-02-03	2015-02-03	2015-02-03	2015-02-03	2015-02-03	2015-04-13	2015-04-13	2015-04-13	2015-02-03				blood sample date (mm/dd/yyyy)	2015-02-03	2015-02-03	2015-02-03	2015-02-03	2015-04-13	2015-04-13	2015-04-13	2015-04-13	2015-04-13	2015-04-13	2015-04-13	2015-04-13	2015-04-13	2015-04-13	2015-04-13	2015-04-13
	assay date (mm/dd/yyyy)	2015-02-03	2015-02-03	2015-02-03	2015-02-03	2015-02-03	2015-02-03	2015-02-03	2015-02-03	2015-02-03	2015-02-03	2015-02-03	2015-02-03	2015-04-13	2015-04-13	2015-04-13	2015-02-03				assay date (mm/dd/yyyy)	2015-02-03	2015-02-03	2015-02-03	2015-02-03	2015-04-13	2015-04-13	2015-04-13	2015-04-13	2015-04-13	2015-04-13	2015-04-13	2015-04-13	2015-04-13	2015-04-13	2015-04-13	2015-04-13
well	CMS#	cms25017	cms25017	cms25017	cms25017 Average	cms25018	cms25018	cms25018	cms25018 Average	CMS25016	CMS25016	CMS25016	CMS25016 Average	CMS23909	CMS23909	CMS23909	CMS23909 Average	Patient Average		well	CMS#	cms25063	cms25063	cms25063	cms25063 Average	cms18646	cms18646	cms18646	cms18646 Average	cms17987	cms17987	cms17987	cms17987 Average	cms23826	cms23826	cms23826	cms23826 Average	ControlAverage
A1	a-D-Glucose	1.23699	1.34907	1.12943	1.2385	1.13695	1.42766	1.11306	1.22589	1.08299	1.08625	1.22053	1.12992	1.13611	1.11759	1.09538	1.11636	1.17767		A1	a-D-Glucose	1.08989	1.08909	1.03717	1.07205	0.82164	0.879263	0.892723	0.864542	1.38499	1.30469	1.4566	1.3821	1.35199	1.29699	1.36957	1.33952	1.16455
B1	Empty	0.273742	0.25915	0.304934	0.279275	0.272851	0.293301	0.275386	0.280513	0.249616	0.247937	0.245147	0.247567	0.205566	0.205595	0.218561	0.209907	0.254315		B1	Empty	0.30935	0.303228	0.304491	0.30569	0.136238	0.141937	0.156229	0.144801	0.225178	0.203451	0.213615	0.214081	0.161502	0.168061	0.176894	0.168819	0.208348
C1	L-Tryptophan	0.291596	0.295564	0.336684	0.307948	0.276313	0.301845	0.336122	0.30476	0.259178	0.299042	0.338651	0.298957	0.319027	0.368889	0.334794	0.340903	0.313142		C1	L-Tryptophan	0.379258	0.370915	0.391087	0.38042	0.243446	0.287211	0.296801	0.27582	0.296403	0.345156	0.324328	0.321962	0.34746	0.315818	0.314773	0.326017	0.326055
D1	Trp-Gly	0.290004	0.264951	0.277182	0.277379	0.269656	0.296529	0.259626	0.27527	0.250484	0.266225	0.261235	0.259315	0.299146	0.326576	0.276222	0.300648	0.278153		D1	Trp-Gly	0.340023	0.334745	0.356635	0.343801	0.233634	0.25831	0.268229	0.253391	0.268681	0.297175	0.282576	0.282811	0.286297	0.311788	0.28775	0.295278	0.29382
E1	Trp-Lys	0.310215	0.293092	0.276332	0.293213	0.265014	0.263417	0.26674	0.265057	0.205228	0.213851	0.215635	0.211572	0.290809	0.312115	0.297989	0.300304	0.267536		E1	Trp-Lys	0.302682	0.317498	0.265251	0.295144	0.214886	0.219067	0.255206	0.22972	0.270863	0.306851	0.311655	0.296456	0.275495	0.250706	0.305931	0.277377	0.274674
F1	Trp-Ala	0.295912	0.272467	0.289556	0.285978	0.285074	0.265519	0.276399	0.275664	0.284758	0.253002	0.254586	0.264115	0.323604	0.28541	0.267995	0.292336	0.279523		F1	Trp-Ala	0.326403	0.34474	0.343406	0.338183	0.222701	0.231101	0.223909	0.225903	0.299445	0.303762	0.289706	0.297638	0.280315	0.286838	0.343182	0.303445	0.291292
G1	Trp-Arg	0.177668	0.18319	0.192332	0.184397	0.167259	0.184415	0.170412	0.174029	0.169266	0.155289	0.176266	0.166941	0.196601	0.201593	0.196997	0.198397	0.180941		G1	Trp-Arg	0.212378	0.22662	0.206514	0.215171	0.15557	0.159601	0.156703	0.157291	0.198984	0.214232	0.216658	0.209958	0.171194	0.178187	0.188053	0.179145	0.190391
H1	Trp-Leu	0.316182	0.281905	0.285465	0.294517	0.307953	0.299336	0.338357	0.315215	0.294539	0.269624	0.271641	0.278602	0.217561	0.235493	0.234251	0.229102	0.279359		H1	Trp-Leu	0.381352	0.367846	0.31043	0.353209	0.212602	0.221224	0.216822	0.216883	0.274369	0.287209	0.282997	0.281525	0.280263	0.300639	0.340772	0.307225	0.28971
	Diagnosis				Patient				Patient				Patient				Patient				Diagnosis				Control				Control				Control				Control
	Feed Friday, Plate Monday, dye added Wednesday																				Feed Friday, Plate Monday, dye added Wednesday
	blood sample date (mm/dd/yyyy)	2015-02-09	2015-02-09	2015-02-09	2015-02-09	2015-02-09	2015-02-09	2015-02-09	2015-02-09	2015-02-09	2015-02-09	2015-02-09	2015-02-09	2015-04-13	2015-04-13	2015-04-13	2015-02-03				blood sample date (mm/dd/yyyy)	2015-02-09	2015-02-09	2015-02-09	2015-02-09	2015-04-13	2015-04-13	2015-04-13	2015-04-13	2015-04-13	2015-04-13	2015-04-13	2015-04-13	2015-04-13	2015-04-13	2015-04-13	2015-04-13
	assay date (mm/dd/yyyy)	2015-02-09	2015-02-09	2015-02-09	2015-02-09	2015-02-09	2015-02-09	2015-02-09	2015-02-09	2015-02-09	2015-02-09	2015-02-09	2015-02-09	2015-04-13	2015-04-13	2015-04-13	2015-02-03				assay date (mm/dd/yyyy)	2015-02-09	2015-02-09	2015-02-09	2015-02-09	2015-04-13	2015-04-13	2015-04-13	2015-04-13	2015-04-13	2015-04-13	2015-04-13	2015-04-13	2015-04-13	2015-04-13	2015-04-13	2015-04-13
well	CMS#	cms25017	cms25017	cms25017	cms25017 Average	cms25018	cms25018	cms25018	cms25018 Average	CMS25016	CMS25016	CMS25016	CMS25016 Average	CMS23909	CMS23909	CMS23909	CMS23909 Average	Patient Average		well	CMS#	cms25063	cms25063	cms25063	cms25063 Average	cms18646	cms18646	cms18646	cms18646 Average	cms17987	cms17987	cms17987	cms17987 Average	cms23826	cms23826	cms23826	cms23826 Average	ControlAverage
A1	a-D-Glucose	1.03618	1.21552	1.30844	1.18671	1.37564	1.37096	1.37904	1.37521	1.30144	1.28793	1.33686	1.30874	1.16444	1.157	1.41061	1.24402	1.27867		A1	a-D-Glucose	1.13541	1.00255	1.01979	1.05259	0.883604	1.0672	1.12347	1.02476	1.43306	1.51371	1.51765	1.48814	1.4052	1.36683	1.05692	1.27631	1.21045
B1	Empty	0.244207	0.286651	0.277132	0.26933	0.29078	0.2477	0.288381	0.27562	0.252988	0.254925	0.263814	0.257242	0.297181	0.282608	0.31371	0.297833	0.275006		B1	Empty	0.315844	0.28189	0.267604	0.288446	0.196991	0.212612	0.272425	0.227343	0.335769	0.347459	0.35838	0.347203	0.273083	0.287617	0.26909	0.276597	0.284897
C1	L-Tryptophan	0.26489	0.285422	0.292051	0.280788	0.236877	0.250357	0.287335	0.258189	0.293033	0.297888	0.301559	0.297494	0.321214	0.381391	0.409417	0.370674	0.301786		C1	L-Tryptophan	0.305339	0.254423	0.309519	0.28976	0.241719	0.261993	0.278946	0.260886	0.333847	0.384888	0.385517	0.368084	0.368041	0.351016	0.343504	0.354187	0.318229
D1	Trp-Gly	0.278332	0.229063	0.25251	0.253302	0.218901	0.225284	0.239199	0.227795	0.268421	0.266879	0.234083	0.256461	0.270688	0.356295	0.309314	0.312099	0.262414		D1	Trp-Gly	0.259934	0.259308	0.239235	0.252826	0.287463	0.218933	0.244012	0.250136	0.340852	0.322948	0.319099	0.327633	0.315881	0.304898	0.318309	0.313029	0.285906
E1	Trp-Lys	0.252359	0.224952	0.246714	0.241342	0.251848	0.24868	0.370534	0.290354	0.230187	0.256966	0.251616	0.246257	0.305095	0.344598	0.371658	0.34045	0.279601		E1	Trp-Lys	0.279939	0.318623	0.273349	0.290637	0.228454	0.237235	0.255504	0.240398	0.310556	0.35753	0.33857	0.335552	0.297073	0.319274	0.322227	0.312858	0.294861
F1	Trp-Ala	0.277203	0.250091	0.269491	0.265595	0.226162	0.225838	0.221379	0.22446	0.446641	0.250905	0.252625	0.316724	0.295531	0.310139	0.301671	0.302447	0.277306		F1	Trp-Ala	0.264619	0.280023	0.281522	0.275388	0.225525	0.238031	0.219823	0.227793	0.344409	0.321198	0.310847	0.325485	0.298453	0.323861	0.329273	0.317196	0.286465
G1	Trp-Arg	0.203606	0.213203	0.193519	0.203443	0.181376	0.220055	0.188751	0.196727	0.194596	0.209748	0.314007	0.239451	0.231831	0.242109	0.23446	0.236134	0.218939		G1	Trp-Arg	0.227791	0.196121	0.264332	0.229415	0.17786	0.183421	0.161924	0.174401	0.223062	0.237194	0.255057	0.238438	0.228439	0.24684	0.254852	0.243377	0.221408
H1	Trp-Leu	0.281147	0.27514	0.286593	0.28096	0.266404	0.279398	0.275058	0.27362	0.263216	0.273187	0.260566	0.265657	0.319069	0.347751	0.343926	0.336915	0.289288		H1	Trp-Leu	0.280682	0.218149	0.2743	0.25771	0.226093	0.252089	0.258787	0.245656	0.364272	0.379452	0.384874	0.376199	0.359041	0.354829	0.37659	0.363487	0.310763
	Diagnosis				Patient				Patient				Patient				Patient				Diagnosis				Control				Control				Control				Control
	Feed (Complete media) Monday, Plate Tuesday(Complete media), dye added Thursday																				Feed (Complete media) Monday, Plate Tuesday(Complete media), dye added Thursday
	blood sample date (mm/dd/yyyy)	2015-02-10	2015-02-10	2015-02-10	2015-02-10	2015-02-10	2015-02-10	2015-02-10	2015-02-10	2015-02-10	2015-02-10	2015-02-10	2015-02-10	2015-04-13	2015-04-13	2015-04-13	2015-02-03				blood sample date (mm/dd/yyyy)	2015-02-10	2015-02-10	2015-02-10	2015-02-10	2015-04-13	2015-04-13	2015-04-13	2015-04-13	2015-04-13	2015-04-13	2015-04-13	2015-04-13	2015-04-13	2015-04-13	2015-04-13	2015-04-13
	assay date (mm/dd/yyyy)	2015-02-10	2015-02-10	2015-02-10	2015-02-10	2015-02-10	2015-02-10	2015-02-10	2015-02-10	2015-02-10	2015-02-10	2015-02-10	2015-02-10	2015-04-13	2015-04-13	2015-04-13	2015-02-03				assay date (mm/dd/yyyy)	2015-02-10	2015-02-10	2015-02-10	2015-02-10	2015-04-13	2015-04-13	2015-04-13	2015-04-13	2015-04-13	2015-04-13	2015-04-13	2015-04-13	2015-04-13	2015-04-13	2015-04-13	2015-04-13
well	CMS#	cms25017	cms25017	cms25017	cms25017 Average	cms25018	cms25018	cms25018	cms25018 Average	CMS25016	CMS25016	CMS25016	CMS25016 Average	CMS23909	CMS23909	CMS23909	CMS23909 Average	Patient Average		well	CMS#	cms25063	cms25063	cms25063	cms25063 Average	cms18646	cms18646	cms18646	cms18646 Average	cms17987	cms17987	cms17987	cms17987 Average	cms23826	cms23826	cms23826	cms23826 Average	ControlAverage
A1	a-D-Glucose	1.15145	1.21201	1.26202	1.20849	1.33528	1.30301	1.33291	1.32373	1.06307	1.06297	1.07053	1.06552	0.932788	0.747545	0.791662	0.823998	1.10544		A1	a-D-Glucose	1.07644	1.01982	0.9619	1.01938	0.991152	0.986215	1.00712	0.994828	1.49919	1.45892	1.55822	1.50544	1.43729	1.37943	1.43887	1.41853	1.23455
B1	Empty	0.25431	0.240739	0.234545	0.243198	0.248594	0.23174	0.248488	0.242941	0.211742	0.205013	0.204378	0.207044	0.272196	0.257278	0.331664	0.287046	0.245057		B1	Empty	0.252828	0.258455	0.256939	0.256074	0.172909	0.193977	0.207221	0.191369	0.315789	0.307686	0.31289	0.312122	0.286483	0.280935	0.266109	0.277843	0.259352
C1	L-Tryptophan	0.258549	0.268874	0.268833	0.265419	0.248289	0.263687	0.266634	0.259537	0.250808	0.268308	0.287276	0.268797	0.315777	0.350168	0.378473	0.348139	0.285473		C1	L-Tryptophan	0.30804	0.273279	0.266134	0.282484	0.237922	0.244543	0.26681	0.249759	0.348923	0.387528	0.346323	0.360925	0.331502	0.348871	0.342052	0.340808	0.308494
D1	Trp-Gly	0.283862	0.25195	0.258491	0.264768	0.239973	0.234567	0.203545	0.226029	0.251023	0.241053	0.241164	0.244413	0.292155	0.351423	0.350592	0.33139	0.26665		D1	Trp-Gly	0.276356	0.276951	0.291015	0.281441	0.204567	0.211624	0.206913	0.207701	0.334464	0.328214	0.318897	0.327192	0.294406	0.35513	0.32226	0.323932	0.285066
E1	Trp-Lys	0.238153	0.229959	0.235608	0.234573	0.252675	0.250069	0.260537	0.254427	0.20983	0.234439	0.22337	0.222546	0.294191	0.33101	0.329087	0.318096	0.257411		E1	Trp-Lys	0.260063	0.274283	0.278367	0.270904	0.210589	0.201394	0.222601	0.211528	0.294362	0.351572	0.34079	0.328908	0.311027	0.309436	0.313644	0.311369	0.280677
F1	Trp-Ala	0.288529	0.250631	0.266772	0.268644	0.251731	0.235923	0.239671	0.242442	0.227607	0.219603	0.229634	0.225615	0.292309	0.323751	0.340923	0.318994	0.263924		F1	Trp-Ala	0.270503	0.284359	0.295866	0.283576	0.217806	0.198261	0.210436	0.208834	0.345618	0.331017	0.328281	0.334972	0.32925	0.332614	0.320385	0.327416	0.2887
G1	Trp-Arg	0.147278	0.146639	0.151138	0.148352	0.155509	0.163138	0.175392	0.16468	0.139027	0.135524	0.145709	0.140087	0.232811	0.234043	0.226969	0.231274	0.171098		G1	Trp-Arg	0.17721	0.1758	0.171812	0.17494	0.156093	0.154218	0.161484	0.157265	0.238272	0.259902	0.251893	0.250022	0.233675	0.254689	0.250332	0.246232	0.207115
H1	Trp-Leu	0.275696	0.298003	0.247041	0.27358	0.281878	0.287934	0.274709	0.281507	0.243508	0.233059	0.238146	0.238238	0.2511	0.275557	0.260095	0.262251	0.263894		H1	Trp-Leu	0.308318	0.284281	0.270092	0.287564	0.210002	0.209888	0.204895	0.208262	0.326043	0.371757	0.340902	0.346234	0.236118	0.211993	0.176191	0.208101	0.26254
	Diagnosis				Patient				Patient				Patient				Patient				Diagnosis				Control				Control				Control				Control
	Feed (No FBS media) Monday, Plate Tuesday(Complete media), dye added Thursday																				Feed (No FBS media) Monday, Plate Tuesday(Complete media), dye added Thursday
	blood sample date (mm/dd/yyyy)	2015-02-10	2015-02-10	2015-02-10	2015-02-10	2015-02-10	2015-02-10	2015-02-10	2015-02-10	2015-02-10	2015-02-10	2015-02-10	2015-02-10	2015-04-13	2015-04-13	2015-04-13	2015-02-03				blood sample date (mm/dd/yyyy)	2015-02-10	2015-02-10	2015-02-10	2015-02-10	2015-04-13	2015-04-13	2015-04-13	2015-04-13	2015-04-13	2015-04-13	2015-04-13	2015-04-13	2015-04-13	2015-04-13	2015-04-13	2015-04-13
	assay date (mm/dd/yyyy)	2015-02-10	2015-02-10	2015-02-10	2015-02-10	2015-02-10	2015-02-10	2015-02-10	2015-02-10	2015-02-10	2015-02-10	2015-02-10	2015-02-10	2015-04-13	2015-04-13	2015-04-13	2015-02-03				assay date (mm/dd/yyyy)	2015-02-10	2015-02-10	2015-02-10	2015-02-10	2015-04-13	2015-04-13	2015-04-13	2015-04-13	2015-04-13	2015-04-13	2015-04-13	2015-04-13	2015-04-13	2015-04-13	2015-04-13	2015-04-13
well	CMS#	cms25017	cms25017	cms25017	cms25017 Average	cms25018	cms25018	cms25018	cms25018 Average	CMS25016	CMS25016	CMS25016	CMS25016 Average	CMS23909	CMS23909	CMS23909	CMS23909 Average	Patient Average		well	CMS#	cms25063	cms25063	cms25063	cms25063 Average	cms18646	cms18646	cms18646	cms18646 Average	cms17987	cms17987	cms17987	cms17987 Average	cms23826	cms23826	cms23826	cms23826 Average	ControlAverage
A1	a-D-Glucose	0.961991	1.0222	1.34108	1.10842	1.0054	1.30993	1.00506	1.1068	0.901659	0.974469	1.07924	0.985123	1.16577	1.23781	1.20531	1.20296	1.10083		A1	a-D-Glucose	0.722042	0.717214	0.636009	0.691755	0.588939	0.709068	0.669536	0.655848	0.874462	1.18947	1.13409	1.06601	1.07545	1.39628	1.10011	1.19061	0.901056
B1	Empty	0.268214	0.280959	0.298711	0.282628	0.259367	0.21251	0.252635	0.241504	0.286931	0.306496	0.277258	0.290228	0.291089	0.373315	0.310304	0.324902	0.284816		B1	Empty	0.293379	0.288598	0.275135	0.285704	0.17732	0.205752	0.224545	0.202539	0.260826	0.291459	0.27975	0.277345	0.30333	0.233841	0.247333	0.261501	0.256772
C1	L-Tryptophan	0.334576	0.335209	0.332855	0.334213	0.300422	0.289245	0.319627	0.303098	0.342138	0.437694	0.401191	0.393674	0.313771	0.35662	0.41322	0.361204	0.348047		C1	L-Tryptophan	0.305986	0.307282	0.290797	0.301355	0.269413	0.334472	0.259492	0.287792	0.295871	0.302376	0.354963	0.317736	0.384627	0.302684	0.289853	0.325721	0.308151
D1	Trp-Gly	0.295463	0.273415	0.261656	0.276845	0.248777	0.244266	0.231344	0.241462	0.400757	0.32543	0.317964	0.34805	0.267469	0.370774	0.295626	0.31129	0.294412		D1	Trp-Gly	0.307587	0.289126	0.29534	0.297351	0.209827	0.239296	0.232637	0.227253	0.25208	0.241578	0.25252	0.248726	0.295651	0.278326	0.255382	0.276453	0.262446
E1	Trp-Lys	0.284509	0.259822	0.276568	0.273633	0.277907	0.152594	0.286747	0.239083	0.273795	0.340571	0.299802	0.304723	0.2728	0.288019	0.278452	0.279757	0.274299		E1	Trp-Lys	0.28564	0.287181	0.281832	0.284884	0.237828	0.23774	0.243057	0.239542	0.27115	0.286459	0.261214	0.272941	0.310089	0.280531	0.291172	0.29393	0.272824
F1	Trp-Ala	0.302847	0.275941	0.287208	0.288666	0.257928	0.235476	0.263297	0.252234	0.296391	0.278006	0.265115	0.279838	0.264662	0.256943	0.266738	0.262781	0.270879		F1	Trp-Ala	0.274608	0.292905	0.31588	0.294464	0.213386	0.21837	0.231743	0.221167	0.327692	0.334295	0.285264	0.31575	0.264847	0.28251	0.289057	0.278805	0.277546
G1	Trp-Arg	0.191141	0.192279	0.204186	0.195869	0.178754	0.191528	0.167661	0.179314	0.183015	0.173154	0.177516	0.177895	0.233491	0.255694	0.206951	0.232045	0.196281		G1	Trp-Arg	0.203417	0.218902	0.192019	0.204779	0.253027	0.169552	0.171709	0.198096	0.185897	0.241679	0.215716	0.21443	0.207089	0.227522	0.233217	0.222609	0.209979
H1	Trp-Leu	0.324907	0.321832	0.289629	0.312123	0.369286	0.313089	0.29077	0.324381	0.42461	0.414122	0.301767	0.380167	0.242222	0.240558	0.247169	0.243316	0.314997		H1	Trp-Leu	0.338755	0.32954	0.322378	0.330224	0.215087	0.241288	0.326698	0.261024	0.303171	0.38323	0.313782	0.333394	0.281503	0.271639	0.269354	0.274165	0.299702
	Diagnosis				Patient				Patient				Patient				Patient				Diagnosis				Control				Control				Control				Control
	48 hr in Biolog media (in flask), 48 hr on plate, 24 hour dye								Feed Friday, Plate Monday, dye added Wednesday
well	CMS#	Patient Average	ControlAverage					well	CMS#	Patient Average	ControlAverage
A1	a-D-Glucose	1.17767	1.16455					A1	a-D-Glucose	1.27867	1.21045
B1	Empty	0.254315	0.208348					B1	Empty	0.275006	0.284897
C1	L-Tryptophan	0.313142	0.326055					C1	L-Tryptophan	0.301786	0.318229
D1	Trp-Gly	0.278153	0.29382					D1	Trp-Gly	0.262414	0.285906
E1	Trp-Lys	0.267536	0.274674					E1	Trp-Lys	0.279601	0.294861
F1	Trp-Ala	0.279523	0.291292					F1	Trp-Ala	0.277306	0.286465
G1	Trp-Arg	0.180941	0.190391					G1	Trp-Arg	0.218939	0.221408
H1	Trp-Leu	0.279359	0.28971					H1	Trp-Leu	0.289288	0.310763
	Feed (Complete media) Monday, Plate Tuesday(Complete media), dye added Thursday								Feed (No FBS media) Monday, Plate Tuesday(Complete media), dye added Thursday
well	CMS#	Patient Average	ControlAverage					well	CMS#	Patient Average	ControlAverage
A1	a-D-Glucose	1.10544	1.23455					A1	a-D-Glucose	1.10083	0.901056
B1	Empty	0.245057	0.259352					B1	Empty	0.284816	0.256772
C1	L-Tryptophan	0.285473	0.308494					C1	L-Tryptophan	0.348047	0.308151
D1	Trp-Gly	0.26665	0.285066					D1	Trp-Gly	0.294412	0.262446
E1	Trp-Lys	0.257411	0.280677					E1	Trp-Lys	0.274299	0.272824
F1	Trp-Ala	0.263924	0.2887					F1	Trp-Ala	0.270879	0.277546
G1	Trp-Arg	0.171098	0.207115					G1	Trp-Arg	0.196281	0.209979
H1	Trp-Leu	0.263894	0.26254					H1	Trp-Leu	0.314997	0.299702

## Sheet: Sheet1
well	48 hr in Biolog media (in flask), 48 hr on plate, 24 hour dye		cms25017	cms25017	cms25017	cms25018	cms25018	cms25018	CMS25016	CMS25016	CMS25016	CMS23909	CMS23909	CMS23909	cms25063	cms25063	cms25063	cms18646	cms18646	cms18646	cms17987	cms17987	cms17987	cms23826	cms23826	cms23826			48 hr in Biolog media (in flask), 48 hr on plate, 24 hour dye	cms25017	cms25017	cms25017	cms25018	cms25018	cms25018	CMS25016	CMS25016	CMS25016	CMS23909	CMS23909	CMS23909	cms25063	cms25063	cms25063	cms18646	cms18646	cms18646	cms17987	cms17987
A1	a-D-Glucose	0.244134	1.23699	1.34907	1.12943	1.13695	1.42766	1.11306	1.08299	1.08625	1.22053	1.13611	1.11759	1.09538	1.08989	1.08909	1.03717	0.82164	0.879263	0.892723	1.38499	1.30469	1.4566	1.35199	1.29699	1.36957			a-D-Glucose	5.06686	5.52594	4.62628	4.65708	5.84787	4.55923	4.43604	4.44939	4.99942	4.65363	4.57776	4.48681	4.46433	4.46103	4.24838	3.36553	3.60156	3.65669	5.67309	5.34417
B1	Empty	0.168754	0.273742	0.25915	0.304934	0.272851	0.293301	0.275386	0.249616	0.247937	0.245147	0.205566	0.205595	0.218561	0.30935	0.303228	0.304491	0.136238	0.141937	0.156229	0.225178	0.203451	0.213615	0.161502	0.168061	0.176894			Empty	1.62214	1.53567	1.80697	1.61686	1.73804	1.63188	1.47917	1.46922	1.45269	1.21814	1.21831	1.29514	1.83314	1.79686	1.80435	0.80732	0.84109	0.92578	1.33436	1.20561
C1	L-Tryptophan	0.189971	0.291596	0.295564	0.336684	0.276313	0.301845	0.336122	0.259178	0.299042	0.338651	0.319027	0.368889	0.334794	0.379258	0.370915	0.391087	0.243446	0.287211	0.296801	0.296403	0.345156	0.324328	0.34746	0.315818	0.314773			L-Tryptophan	1.53495	1.55584	1.7723	1.45451	1.58891	1.76934	1.36431	1.57415	1.78265	1.67935	1.94182	1.76235	1.9964	1.95248	2.05867	1.28149	1.51187	1.56235	1.56026	1.81689
D1	Trp-Gly	0.134715	0.290004	0.264951	0.277182	0.269656	0.296529	0.259626	0.250484	0.266225	0.261235	0.299146	0.326576	0.276222	0.340023	0.334745	0.356635	0.233634	0.25831	0.268229	0.268681	0.297175	0.282576	0.286297	0.311788	0.28775			Trp-Gly	2.15273	1.96676	2.05755	2.00168	2.20116	1.92722	1.85936	1.97621	1.93917	2.22059	2.4242	2.05042	2.52402	2.48484	2.64734	1.73429	1.91745	1.99109	1.99445	2.20596
E1	Trp-Lys	0.145275	0.310215	0.293092	0.276332	0.265014	0.263417	0.26674	0.205228	0.213851	0.215635	0.290809	0.312115	0.297989	0.302682	0.317498	0.265251	0.214886	0.219067	0.255206	0.270863	0.306851	0.311655	0.275495	0.250706	0.305931			Trp-Lys	2.13537	2.0175	1.90213	1.82423	1.81323	1.8361	1.41269	1.47205	1.48433	2.00178	2.14844	2.05121	2.08352	2.1855	1.82586	1.47917	1.50795	1.75671	1.86448	2.11221
F1	Trp-Ala	0.139146	0.295912	0.272467	0.289556	0.285074	0.265519	0.276399	0.284758	0.253002	0.254586	0.323604	0.28541	0.267995	0.326403	0.34474	0.343406	0.222701	0.231101	0.223909	0.299445	0.303762	0.289706	0.280315	0.286838	0.343182			Trp-Ala	2.12663	1.95814	2.08095	2.04874	1.90821	1.9864	2.04647	1.81825	1.82963	2.32564	2.05116	1.926	2.34576	2.47755	2.46796	1.60049	1.66085	1.60917	2.15202	2.18305
G1	Trp-Arg	0.0742238	0.177668	0.18319	0.192332	0.167259	0.184415	0.170412	0.169266	0.155289	0.176266	0.196601	0.201593	0.196997	0.212378	0.22662	0.206514	0.15557	0.159601	0.156703	0.198984	0.214232	0.216658	0.171194	0.178187	0.188053			Trp-Arg	2.39368	2.46807	2.59125	2.25344	2.48458	2.29592	2.28049	2.09217	2.3748	2.64876	2.71601	2.65409	2.86132	3.0532	2.78232	2.09596	2.15027	2.11122	2.68086	2.88629
H1	Trp-Leu	0.150315	0.316182	0.281905	0.285465	0.307953	0.299336	0.338357	0.294539	0.269624	0.271641	0.217561	0.235493	0.234251	0.381352	0.367846	0.31043	0.212602	0.221224	0.216822	0.274369	0.287209	0.282997	0.280263	0.300639	0.340772			Trp-Leu	2.10347	1.87543	1.89912	2.04872	1.9914	2.25099	1.95949	1.79373	1.80715	1.44737	1.56667	1.55841	2.53702	2.44718	2.0652	1.41438	1.47174	1.44246	1.8253	1.91072
well	Feed Friday, Plate Monday, dye added Wednesday		cms25017	cms25017	cms25017	cms25018	cms25018	cms25018	CMS25016	CMS25016	CMS25016	CMS23909	CMS23909	CMS23909	cms25063	cms25063	cms25063	cms18646	cms18646	cms18646	cms17987	cms17987	cms17987	cms23826	cms23826	cms23826			Feed Friday, Plate Monday, dye added Wednesday	cms25017	cms25017	cms25017	cms25018	cms25018	cms25018	CMS25016	CMS25016	CMS25016	CMS23909	CMS23909	CMS23909	cms25063	cms25063	cms25063	cms18646	cms18646	cms18646	cms17987	cms17987
A1	a-D-Glucose	0.244134	1.03618	1.21552	1.30844	1.37564	1.37096	1.37904	1.30144	1.28793	1.33686	1.16444	1.157	1.41061	1.13541	1.00255	1.01979	0.883604	1.0672	1.12347	1.43306	1.51371	1.51765	1.4052	1.36683	1.05692			a-D-Glucose	4.24431	4.97892	5.35951	5.63479	5.61561	5.64872	5.33085	5.27552	5.47594	4.76969	4.7392	5.77801	4.65078	4.10656	4.1772	3.61934	4.37139	4.60188	5.86997	6.20034
B1	Empty	0.168754	0.244207	0.286651	0.277132	0.29078	0.2477	0.288381	0.252988	0.254925	0.263814	0.297181	0.282608	0.31371	0.315844	0.28189	0.267604	0.196991	0.212612	0.272425	0.335769	0.347459	0.35838	0.273083	0.287617	0.26909			Empty	1.44712	1.69863	1.64223	1.7231	1.46782	1.70889	1.49915	1.51063	1.56331	1.76103	1.67467	1.85898	1.87163	1.67042	1.58576	1.16733	1.25989	1.61433	1.9897	2.05897
C1	L-Tryptophan	0.189971	0.26489	0.285422	0.292051	0.236877	0.250357	0.287335	0.293033	0.297888	0.301559	0.321214	0.381391	0.409417	0.305339	0.254423	0.309519	0.241719	0.261993	0.278946	0.333847	0.384888	0.385517	0.368041	0.351016	0.343504			L-Tryptophan	1.39438	1.50245	1.53735	1.24691	1.31787	1.51252	1.54252	1.56807	1.5874	1.69086	2.00763	2.15516	1.60729	1.33928	1.6293	1.2724	1.37912	1.46836	1.75736	2.02604
D1	Trp-Gly	0.134715	0.278332	0.229063	0.25251	0.218901	0.225284	0.239199	0.268421	0.266879	0.234083	0.270688	0.356295	0.309314	0.259934	0.259308	0.239235	0.287463	0.218933	0.244012	0.340852	0.322948	0.319099	0.315881	0.304898	0.318309			Trp-Gly	2.06608	1.70035	1.8744	1.62492	1.6723	1.7756	1.99251	1.98106	1.73762	2.00935	2.64481	2.29607	1.92952	1.92487	1.77587	2.13387	1.62516	1.81133	2.53018	2.39727
E1	Trp-Lys	0.145275	0.252359	0.224952	0.246714	0.251848	0.24868	0.370534	0.230187	0.256966	0.251616	0.305095	0.344598	0.371658	0.279939	0.318623	0.273349	0.228454	0.237235	0.255504	0.310556	0.35753	0.33857	0.297073	0.319274	0.322227			Trp-Lys	1.73711	1.54846	1.69826	1.7336	1.71179	2.55057	1.58449	1.76883	1.732	2.10012	2.37204	2.55831	1.92696	2.19324	1.8816	1.57256	1.63301	1.75876	2.13771	2.46106
F1	Trp-Ala	0.139146	0.277203	0.250091	0.269491	0.226162	0.225838	0.221379	0.446641	0.250905	0.252625	0.295531	0.310139	0.301671	0.264619	0.280023	0.281522	0.225525	0.238031	0.219823	0.344409	0.321198	0.310847	0.298453	0.323861	0.329273			Trp-Ala	1.99218	1.79733	1.93675	1.62536	1.62303	1.59098	3.20988	1.80318	1.81554	2.1239	2.22888	2.16802	1.90174	2.01245	2.02322	1.62079	1.71066	1.5798	2.47517	2.30835
G1	Trp-Arg	0.0742238	0.203606	0.213203	0.193519	0.181376	0.220055	0.188751	0.194596	0.209748	0.314007	0.231831	0.242109	0.23446	0.227791	0.196121	0.264332	0.17786	0.183421	0.161924	0.223062	0.237194	0.255057	0.228439	0.24684	0.254852			Trp-Arg	2.74314	2.87243	2.60724	2.44364	2.96475	2.543	2.62175	2.82589	4.23055	3.12341	3.26188	3.15883	3.06898	2.6423	3.56128	2.39626	2.47119	2.18156	3.00526	3.19565
H1	Trp-Leu	0.150315	0.281147	0.27514	0.286593	0.266404	0.279398	0.275058	0.263216	0.273187	0.260566	0.319069	0.347751	0.343926	0.280682	0.218149	0.2743	0.226093	0.252089	0.258787	0.364272	0.379452	0.384874	0.359041	0.354829	0.37659			Trp-Leu	1.87039	1.83043	1.90662	1.77231	1.85875	1.82988	1.7511	1.81744	1.73347	2.12267	2.31349	2.28804	1.8673	1.45128	1.82484	1.50413	1.67708	1.72164	2.4234	2.52439
well	Feed (Complete media) Monday, Plate Tuesday(Complete media), dye added Thursday		cms25017	cms25017	cms25017	cms25018	cms25018	cms25018	CMS25016	CMS25016	CMS25016	CMS23909	CMS23909	CMS23909	cms25063	cms25063	cms25063	cms18646	cms18646	cms18646	cms17987	cms17987	cms17987	cms23826	cms23826	cms23826			Feed (Complete media) Monday, Plate Tuesday(Complete media), dye added Thursday	cms25017	cms25017	cms25017	cms25018	cms25018	cms25018	CMS25016	CMS25016	CMS25016	CMS23909	CMS23909	CMS23909	cms25063	cms25063	cms25063	cms18646	cms18646	cms18646	cms17987	cms17987
A1	a-D-Glucose	0.244134	1.15145	1.21201	1.26202	1.33528	1.30301	1.33291	1.06307	1.06297	1.07053	0.932788	0.747545	0.791662	1.07644	1.01982	0.9619	0.991152	0.986215	1.00712	1.49919	1.45892	1.55822	1.43729	1.37943	1.43887			a-D-Glucose	4.71647	4.96454	5.16936	5.46947	5.33726	5.45974	4.35445	4.35405	4.385	3.82081	3.06203	3.24274	4.40921	4.17728	3.94005	4.05987	4.03965	4.12526	6.14085	5.9759
B1	Empty	0.168754	0.25431	0.240739	0.234545	0.248594	0.23174	0.248488	0.211742	0.205013	0.204378	0.272196	0.257278	0.331664	0.252828	0.258455	0.256939	0.172909	0.193977	0.207221	0.315789	0.307686	0.31289	0.286483	0.280935	0.266109			Empty	1.50699	1.42657	1.38986	1.47312	1.37324	1.47249	1.25474	1.21487	1.2111	1.61297	1.52458	1.96537	1.49821	1.53155	1.52257	1.02462	1.14947	1.22795	1.8713	1.82328
C1	L-Tryptophan	0.189971	0.258549	0.268874	0.268833	0.248289	0.263687	0.266634	0.250808	0.268308	0.287276	0.315777	0.350168	0.378473	0.30804	0.273279	0.266134	0.237922	0.244543	0.26681	0.348923	0.387528	0.346323	0.331502	0.348871	0.342052			L-Tryptophan	1.36099	1.41535	1.41513	1.30699	1.38804	1.40355	1.32025	1.41237	1.51221	1.66224	1.84327	1.99227	1.62151	1.43853	1.40092	1.25242	1.28727	1.40448	1.83672	2.03994
D1	Trp-Gly	0.134715	0.283862	0.25195	0.258491	0.239973	0.234567	0.203545	0.251023	0.241053	0.241164	0.292155	0.351423	0.350592	0.276356	0.276951	0.291015	0.204567	0.211624	0.206913	0.334464	0.328214	0.318897	0.294406	0.35513	0.32226			Trp-Gly	2.10713	1.87025	1.9188	1.78134	1.74121	1.51094	1.86336	1.78936	1.79018	2.16869	2.60865	2.60248	2.05141	2.05583	2.16023	1.51852	1.5709	1.53593	2.48276	2.43636
E1	Trp-Lys	0.145275	0.238153	0.229959	0.235608	0.252675	0.250069	0.260537	0.20983	0.234439	0.22337	0.294191	0.33101	0.329087	0.260063	0.274283	0.278367	0.210589	0.201394	0.222601	0.294362	0.351572	0.34079	0.311027	0.309436	0.313644			Trp-Lys	1.63932	1.58292	1.62181	1.73929	1.72135	1.79341	1.44436	1.61376	1.53757	2.02506	2.27851	2.26527	1.79014	1.88803	1.91614	1.44959	1.3863	1.53227	2.02624	2.42005
F1	Trp-Ala	0.139146	0.288529	0.250631	0.266772	0.251731	0.235923	0.239671	0.227607	0.219603	0.229634	0.292309	0.323751	0.340923	0.270503	0.284359	0.295866	0.217806	0.198261	0.210436	0.345618	0.331017	0.328281	0.32925	0.332614	0.320385			Trp-Ala	2.07357	1.80121	1.91721	1.80912	1.69551	1.72245	1.63574	1.57823	1.65031	2.10074	2.32671	2.45011	1.94402	2.04361	2.1263	1.56531	1.42485	1.51234	2.48386	2.37892
G1	Trp-Arg	0.0742238	0.147278	0.146639	0.151138	0.155509	0.163138	0.175392	0.139027	0.135524	0.145709	0.232811	0.234043	0.226969	0.17721	0.1758	0.171812	0.156093	0.154218	0.161484	0.238272	0.259902	0.251893	0.233675	0.254689	0.250332			Trp-Arg	1.98425	1.97563	2.03624	2.09514	2.19792	2.36302	1.87308	1.82588	1.9631	3.13662	3.15321	3.0579	2.38751	2.36851	2.31478	2.103	2.07774	2.17563	3.21018	3.5016
H1	Trp-Leu	0.150315	0.275696	0.298003	0.247041	0.281878	0.287934	0.274709	0.243508	0.233059	0.238146	0.2511	0.275557	0.260095	0.308318	0.284281	0.270092	0.210002	0.209888	0.204895	0.326043	0.371757	0.340902	0.236118	0.211993	0.176191			Trp-Leu	1.83413	1.98253	1.64349	1.87525	1.91554	1.82756	1.61999	1.55047	1.58431	1.6705	1.8332	1.73034	2.05115	1.89124	1.79685	1.39708	1.39632	1.36311	2.16907	2.47319
well	Feed (No FBS media) Monday, Plate Tuesday(Complete media), dye added Thursday		cms25017	cms25017	cms25017	cms25018	cms25018	cms25018	CMS25016	CMS25016	CMS25016	CMS23909	CMS23909	CMS23909	cms25063	cms25063	cms25063	cms18646	cms18646	cms18646	cms17987	cms17987	cms17987	cms23826	cms23826	cms23826			Feed (No FBS media) Monday, Plate Tuesday(Complete media), dye added Thursday	cms25017	cms25017	cms25017	cms25018	cms25018	cms25018	CMS25016	CMS25016	CMS25016	CMS23909	CMS23909	CMS23909	cms25063	cms25063	cms25063	cms18646	cms18646	cms18646	cms17987	cms17987
A1	a-D-Glucose	0.244134	0.961991	1.0222	1.34108	1.0054	1.30993	1.00506	0.901659	0.974469	1.07924	1.16577	1.23781	1.20531	0.722042	0.717214	0.636009	0.588939	0.709068	0.669536	0.874462	1.18947	1.13409	1.07545	1.39628	1.10011			a-D-Glucose	3.94043	4.18705	5.49321	4.11821	5.36564	4.11685	3.6933	3.99154	4.4207	4.77515	5.0702	4.93708	2.95757	2.93779	2.60517	2.41236	2.90443	2.7425	3.5819	4.8722
B1	Empty	0.168754	0.268214	0.280959	0.298711	0.259367	0.21251	0.252635	0.286931	0.306496	0.277258	0.291089	0.373315	0.310304	0.293379	0.288598	0.275135	0.17732	0.205752	0.224545	0.260826	0.291459	0.27975	0.30333	0.233841	0.247333			Empty	1.58938	1.66491	1.7701	1.53695	1.25929	1.49706	1.70029	1.81623	1.64297	1.72493	2.21219	1.83879	1.7385	1.71017	1.63039	1.05076	1.21924	1.33061	1.5456	1.72712
C1	L-Tryptophan	0.189971	0.334576	0.335209	0.332855	0.300422	0.289245	0.319627	0.342138	0.437694	0.401191	0.313771	0.35662	0.41322	0.305986	0.307282	0.290797	0.269413	0.334472	0.259492	0.295871	0.302376	0.354963	0.384627	0.302684	0.289853			L-Tryptophan	1.7612	1.76453	1.75214	1.58141	1.52258	1.68251	1.801	2.30401	2.11186	1.65168	1.87724	2.17518	1.6107	1.61752	1.53075	1.41818	1.76065	1.36596	1.55746	1.5917
D1	Trp-Gly	0.134715	0.295463	0.273415	0.261656	0.248777	0.244266	0.231344	0.400757	0.32543	0.317964	0.267469	0.370774	0.295626	0.307587	0.289126	0.29534	0.209827	0.239296	0.232637	0.25208	0.241578	0.25252	0.295651	0.278326	0.255382			Trp-Gly	2.19325	2.02958	1.9423	1.84669	1.81321	1.71729	2.97485	2.4157	2.36027	1.98545	2.75229	2.19446	2.28325	2.14621	2.19233	1.55757	1.77631	1.72689	1.87121	1.79326
E1	Trp-Lys	0.145275	0.284509	0.259822	0.276568	0.277907	0.152594	0.286747	0.273795	0.340571	0.299802	0.2728	0.288019	0.278452	0.28564	0.287181	0.281832	0.237828	0.23774	0.243057	0.27115	0.286459	0.261214	0.310089	0.280531	0.291172			Trp-Lys	1.95842	1.78849	1.90376	1.91298	1.05038	1.97382	1.88467	2.34432	2.06369	1.87782	1.98258	1.91672	1.9662	1.97681	1.93999	1.63709	1.63649	1.67308	1.86646	1.97184
F1	Trp-Ala	0.139146	0.302847	0.275941	0.287208	0.257928	0.235476	0.263297	0.296391	0.278006	0.265115	0.264662	0.256943	0.266738	0.274608	0.292905	0.31588	0.213386	0.21837	0.231743	0.327692	0.334295	0.285264	0.264847	0.28251	0.289057			Trp-Ala	2.17648	1.98311	2.06408	1.85365	1.6923	1.89224	2.13008	1.99795	1.90531	1.90205	1.84657	1.91697	1.97352	2.10502	2.27013	1.53354	1.56937	1.66547	2.35503	2.40248
G1	Trp-Arg	0.0742238	0.191141	0.192279	0.204186	0.178754	0.191528	0.167661	0.183015	0.173154	0.177516	0.233491	0.255694	0.206951	0.203417	0.218902	0.192019	0.253027	0.169552	0.171709	0.185897	0.241679	0.215716	0.207089	0.227522	0.233217			Trp-Arg	2.5752	2.59053	2.75095	2.40831	2.58042	2.25886	2.46571	2.33286	2.39163	3.14577	3.4449	2.78821	2.7406	2.94922	2.58703	3.40897	2.28434	2.31339	2.50454	3.25609
H1	Trp-Leu	0.150315	0.324907	0.321832	0.289629	0.369286	0.313089	0.29077	0.42461	0.414122	0.301767	0.242222	0.240558	0.247169	0.338755	0.32954	0.322378	0.215087	0.241288	0.326698	0.303171	0.38323	0.313782	0.281503	0.271639	0.269354			Trp-Leu	2.16151	2.14106	1.92682	2.45675	2.08289	1.93441	2.82481	2.75504	2.00757	1.61143	1.60037	1.64435	2.25364	2.19234	2.14469	1.43091	1.60522	2.17343	2.01691	2.54952
[truncated: 4 more columns]

## Sheet: Endpoint
	48 hr in Biolog media (in flask), 48 hr on plate, 24 hour dye																				48 hr in Biolog media (in flask), 48 hr on plate, 24 hour dye
	blood sample date (mm/dd/yyyy)	2015-02-03	2015-02-03	2015-02-03	2015-02-03	2015-02-03	2015-02-03	2015-02-03	2015-02-03	2015-02-03	2015-02-03	2015-02-03	2015-02-03	2015-04-13	2015-04-13	2015-04-13	2015-04-13				blood sample date (mm/dd/yyyy)	2015-02-03	2015-02-03	2015-02-03	2015-02-03	2015-04-13	2015-04-13	2015-04-13	2015-04-13	2015-04-13	2015-04-13	2015-04-13	2015-04-13	2015-04-13	2015-04-13	2015-04-13	2015-04-13
	assay date (mm/dd/yyyy)	2015-02-03	2015-02-03	2015-02-03	2015-02-03	2015-02-03	2015-02-03	2015-02-03	2015-02-03	2015-02-03	2015-02-03	2015-02-03	2015-02-03	2015-04-13	2015-04-13	2015-04-13	2015-04-13				assay date (mm/dd/yyyy)	2015-02-03	2015-02-03	2015-02-03	2015-02-03	2015-04-13	2015-04-13	2015-04-13	2015-04-13	2015-04-13	2015-04-13	2015-04-13	2015-04-13	2015-04-13	2015-04-13	2015-04-13	2015-04-13
well	CMS#	cms25017	cms25017	cms25017	cms25017 Average	cms25018	cms25018	cms25018	cms25018 Average	CMS25016	CMS25016	CMS25016	CMS25016 Average	CMS23909	CMS23909	CMS23909	CMS23909 Average	Patient Average		well	CMS#	cms25063	cms25063	cms25063	cms25063 Average	cms18646	cms18646	cms18646	cms18646 Average	cms17987	cms17987	cms17987	cms17987 Average	cms23826	cms23826	cms23826	cms23826 Average	ControlAverage
A1	a-D-Glucose	317	324	305	315.333	309	338	314	320.333	304	301	317	307.333	318	317	313	316	314.75		A1	a-D-Glucose	301	304	303	302.667	280	281	288	283	339	328	334	333.667	324	322	333	326.333	311.417
B1	Empty	141	132	144	139	139	141	140	140	147	135	135	139	101	112	107	106.667	131.167		B1	Empty	155	150	162	155.667	100	86	88	91.3333	109	104	103	105.333	95	99	116	103.333	113.917
C1	L-Tryptophan	145	146	154	148.333	134	144	157	145	128	143	167	146	150	166	150	155.333	148.667		C1	L-Tryptophan	177	181	212	190	132	149	147	142.667	133	151	146	143.333	151	146	153	150	156.5
D1	Trp-Gly	145	131	138	138	134	136	130	133.333	132	131	136	133	138	152	132	140.667	136.25		D1	Trp-Gly	162	172	188	174	138	138	136	137.333	132	133	133	132.667	138	147	141	142	146.5
E1	Trp-Lys	160	139	136	145	158	135	137	143.333	119	130	125	124.667	140	141	138	139.667	138.167		E1	Trp-Lys	153	163	158	158	130	125	131	128.667	130	141	140	137	134	125	154	137.667	140.333
F1	Trp-Ala	155	137	154	148.667	154	137	137	142.667	140	142	145	142.333	158	145	127	143.333	144.25		F1	Trp-Ala	167	172	182	173.667	134	124	128	128.667	137	134	133	134.667	135	132	167	144.667	145.417
G1	Trp-Arg	116	118	126	120	112	106	109	109	114	124	112	116.667	117	107	109	111	114.167		G1	Trp-Arg	129	143	144	138.667	115	106	115	112	108	112	107	109	105	101	114	106.667	116.583
H1	Trp-Leu	197	160	167	174.667	160	151	170	160.333	148	141	148	145.667	125	126	127	126	151.667		H1	Trp-Leu	194	183	176	184.333	140	151	145	145.333	145	142	145	144	154	151	167	157.333	157.75
	Diagnosis				Patient				Patient				Patient				Patient				Diagnosis				Control				Control				Control				Control
	Feed Friday, Plate Monday, dye added Wednesday																				Feed Friday, Plate Monday, dye added Wednesday
	blood sample date (mm/dd/yyyy)	2015-02-09	2015-02-09	2015-02-09	2015-02-09	2015-02-09	2015-02-09	2015-02-09	2015-02-09	2015-02-09	2015-02-09	2015-02-09	2015-02-09	2015-04-13	2015-04-13	2015-04-13	2015-04-13				blood sample date (mm/dd/yyyy)	2015-02-09	2015-02-09	2015-02-09	2015-02-09	2015-04-13	2015-04-13	2015-04-13	2015-04-13	2015-04-13	2015-04-13	2015-04-13	2015-04-13	2015-04-13	2015-04-13	2015-04-13	2015-04-13
	assay date (mm/dd/yyyy)	2015-02-09	2015-02-09	2015-02-09	2015-02-09	2015-02-09	2015-02-09	2015-02-09	2015-02-09	2015-02-09	2015-02-09	2015-02-09	2015-02-09	2015-04-13	2015-04-13	2015-04-13	2015-04-13				assay date (mm/dd/yyyy)	2015-02-09	2015-02-09	2015-02-09	2015-02-09	2015-04-13	2015-04-13	2015-04-13	2015-04-13	2015-04-13	2015-04-13	2015-04-13	2015-04-13	2015-04-13	2015-04-13	2015-04-13	2015-04-13
well	CMS#	cms25017	cms25017	cms25017	cms25017 Average	cms25018	cms25018	cms25018	cms25018 Average	CMS25016	CMS25016	CMS25016	CMS25016 Average	CMS23909	CMS23909	CMS23909	CMS23909 Average	Patient Average		well	CMS#	cms25063	cms25063	cms25063	cms25063 Average	cms18646	cms18646	cms18646	cms18646 Average	cms17987	cms17987	cms17987	cms17987 Average	cms23826	cms23826	cms23826	cms23826 Average	ControlAverage
A1	a-D-Glucose	295	310	319	308	331	335	331	332.333	324	321	321	322	301	304	330	311.667	318.5		A1	a-D-Glucose	298	290	292	293.333	282	291	298	290.333	336	341	336	337.667	328	323	292	314.333	308.917
B1	Empty	126	137	131	131.333	145	127	141	137.667	127	130	128	128.333	132	146	139	139	134.083		B1	Empty	153	144	143	146.667	106	110	127	114.333	155	158	163	158.667	142	142	144	142.667	140.583
C1	L-Tryptophan	138	138	140	138.667	120	123	138	127	136	140	143	139.667	143	158	168	156.333	140.417		C1	L-Tryptophan	147	133	154	144.667	131	129	129	129.667	143	163	172	159.333	158	147	171	158.667	148.083
D1	Trp-Gly	138	120	126	128	115	115	120	116.667	127	130	121	126	123	152	135	136.667	126.833		D1	Trp-Gly	130	132	128	130	137	112	121	123.333	145	144	146	145	138	140	162	146.667	136.25
E1	Trp-Lys	129	114	123	122	124	124	162	136.667	117	128	125	123.333	132	147	154	144.333	131.583		E1	Trp-Lys	136	147	141	141.333	123	120	128	123.667	133	152	153	146	135	142	154	143.667	138.667
F1	Trp-Ala	140	118	130	129.333	117	116	109	114	180	124	124	142.667	128	135	154	139	131.25		F1	Trp-Ala	130	129	145	134.667	122	122	109	117.667	143	136	141	140	133	142	146	140.333	133.167
G1	Trp-Arg	115	120	111	115.333	100	113	103	105.333	107	112	145	121.333	107	114	106	109	112.75		G1	Trp-Arg	119	108	136	121	115	105	89	103	109	112	123	114.667	113	121	137	123.667	115.583
H1	Trp-Leu	137	143	142	140.667	137	141	139	139	133	137	135	135	148	158	147	151	141.417		H1	Trp-Leu	153	125	146	141.333	141	138	126	135	156	159	165	160	146	158	161	155	147.833
	Diagnosis				Patient				Patient				Patient				Patient				Diagnosis				Control				Control				Control				Control
	Feed (Complete media) Monday, Plate Tuesday(Complete media), dye added Thursday																				Feed (Complete media) Monday, Plate Tuesday(Complete media), dye added Thursday
	blood sample date (mm/dd/yyyy)	2015-02-10	2015-02-10	2015-02-10	2015-02-10	2015-02-10	2015-02-10	2015-02-10	2015-02-10	2015-02-10	2015-02-10	2015-02-10	2015-02-10	2015-04-13	2015-04-13	2015-04-13	2015-04-13				blood sample date (mm/dd/yyyy)	2015-02-10	2015-02-10	2015-02-10	2015-02-10	2015-04-13	2015-04-13	2015-04-13	2015-04-13	2015-04-13	2015-04-13	2015-04-13	2015-04-13	2015-04-13	2015-04-13	2015-04-13	2015-04-13
	assay date (mm/dd/yyyy)	2015-02-10	2015-02-10	2015-02-10	2015-02-10	2015-02-10	2015-02-10	2015-02-10	2015-02-10	2015-02-10	2015-02-10	2015-02-10	2015-02-10	2015-04-13	2015-04-13	2015-04-13	2015-04-13				assay date (mm/dd/yyyy)	2015-02-10	2015-02-10	2015-02-10	2015-02-10	2015-04-13	2015-04-13	2015-04-13	2015-04-13	2015-04-13	2015-04-13	2015-04-13	2015-04-13	2015-04-13	2015-04-13	2015-04-13	2015-04-13
well	CMS#	cms25017	cms25017	cms25017	cms25017 Average	cms25018	cms25018	cms25018	cms25018 Average	CMS25016	CMS25016	CMS25016	CMS25016 Average	CMS23909	CMS23909	CMS23909	CMS23909 Average	Patient Average		well	CMS#	cms25063	cms25063	cms25063	cms25063 Average	cms18646	cms18646	cms18646	cms18646 Average	cms17987	cms17987	cms17987	cms17987 Average	cms23826	cms23826	cms23826	cms23826 Average	ControlAverage
A1	a-D-Glucose	292	295	299	295.333	310	300	307	305.667	281	285	278	281.333	293	264	273	276.667	289.75		A1	a-D-Glucose	283	285	268	278.667	297	298	295	296.667	346	340	344	343.333	329	330	338	332.333	312.75
B1	Empty	128	117	118	121	124	114	114	117.333	116	110	107	111	131	128	149	136	121.333		B1	Empty	124	133	143	133.333	98	105	108	103.667	144	144	146	144.667	142	138	133	137.667	129.833
C1	L-Tryptophan	128	118	121	122.333	120	124	120	121.333	114	119	126	119.667	142	153	163	152.667	129		C1	L-Tryptophan	130	122	141	131	126	123	126	125	155	167	157	159.667	149	156	162	155.667	142.833
D1	Trp-Gly	135	114	119	122.667	118	114	95	109	116	118	113	115.667	138	156	156	150	124.333		D1	Trp-Gly	128	124	150	134	114	110	111	111.667	150	147	142	146.333	142	159	155	152	136
E1	Trp-Lys	113	114	112	113	117	117	124	119.333	102	114	111	109	136	150	148	144.667	121.5		E1	Trp-Lys	123	124	135	127.333	122	108	113	114.333	138	155	155	149.333	143	144	153	146.667	134.417
F1	Trp-Ala	134	120	122	125.333	114	109	109	110.667	108	105	110	107.667	138	147	152	145.667	122.333		F1	Trp-Ala	126	133	133	130.667	122	107	111	113.333	158	152	155	155	149	148	158	151.667	137.667
G1	Trp-Arg	89	87	85	87	85	83	98	88.6667	81	80	91	84	122	124	119	121.667	95.3333		G1	Trp-Arg	100	101	108	103	102	101	104	102.333	124	135	127	128.667	123	122	137	127.333	115.333
H1	Trp-Leu	136	137	119	130.667	127	121	119	122.333	108	109	110	109	132	144	137	137.667	124.917		H1	Trp-Leu	138	138	138	138	117	120	118	118.333	156	170	164	163.333	136	125	113	124.667	136.083
	Diagnosis				Patient				Patient				Patient				Patient				Diagnosis				Control				Control				Control				Control
	Feed (No FBS media) Monday, Plate Tuesday(COmplete media), dye added Thursday																				Feed (No FBS media) Monday, Plate Tuesday(Complete media), dye added Thursday
	blood sample date (mm/dd/yyyy)	2015-02-10	2015-02-10	2015-02-10	2015-02-10	2015-02-10	2015-02-10	2015-02-10	2015-02-10	2015-02-10	2015-02-10	2015-02-10	2015-02-10	2015-04-13	2015-04-13	2015-04-13	2015-04-13				blood sample date (mm/dd/yyyy)	2015-02-10	2015-02-10	2015-02-10	2015-02-10	2015-04-13	2015-04-13	2015-04-13	2015-04-13	2015-04-13	2015-04-13	2015-04-13	2015-04-13	2015-04-13	2015-04-13	2015-04-13	2015-04-13
	assay date (mm/dd/yyyy)	2015-02-10	2015-02-10	2015-02-10	2015-02-10	2015-02-10	2015-02-10	2015-02-10	2015-02-10	2015-02-10	2015-02-10	2015-02-10	2015-02-10	2015-04-13	2015-04-13	2015-04-13	2015-04-13				assay date (mm/dd/yyyy)	2015-02-10	2015-02-10	2015-02-10	2015-02-10	2015-04-13	2015-04-13	2015-04-13	2015-04-13	2015-04-13	2015-04-13	2015-04-13	2015-04-13	2015-04-13	2015-04-13	2015-04-13	2015-04-13
well	CMS#	cms25017	cms25017	cms25017	cms25017 Average	cms25018	cms25018	cms25018	cms25018 Average	CMS25016	CMS25016	CMS25016	CMS25016 Average	CMS23909	CMS23909	CMS23909	CMS23909 Average	Patient Average		well	CMS#	cms25063	cms25063	cms25063	cms25063 Average	cms18646	cms18646	cms18646	cms18646 Average	cms17987	cms17987	cms17987	cms17987 Average	cms23826	cms23826	cms23826	cms23826 Average	ControlAverage
A1	a-D-Glucose	274	283	313	290	271	310	278	286.333	265	275	285	275	307	312	314	311	290.583		A1	a-D-Glucose	223	229	225	225.667	226	253	239	239.333	283	313	304	300	299	328	301	309.333	268.583
B1	Empty	120	122	128	123.333	110	101	116	109	121	127	114	120.667	142	164	152	152.667	126.417		B1	Empty	122	119	122	121	110	112	125	115.667	137	149	139	141.667	144	129	141	138	129.083
C1	L-Tryptophan	136	132	129	132.333	117	113	118	116	125	158	154	145.667	150	162	179	163.667	139.417		C1	L-Tryptophan	125	128	139	130.667	141	149	127	139	141	138	161	146.667	162	135	155	150.667	141.75
D1	Trp-Gly	127	122	114	121	107	105	99	103.667	152	126	124	134	133	165	143	147	126.417		D1	Trp-Gly	122	128	133	127.667	121	124	117	120.667	124	126	126	125.333	136	133	141	136.667	127.583
E1	Trp-Lys	133	120	123	125.333	116	84	116	105.333	118	137	123	126	131	144	136	137	123.417		E1	Trp-Lys	122	132	129	127.667	128	127	121	125.333	129	139	129	132.333	143	135	141	139.667	131.25
F1	Trp-Ala	138	119	125	127.333	115	107	114	112	123	120	119	120.667	129	127	129	128.333	122.083		F1	Trp-Ala	119	117	136	124	117	119	117	117.667	148	148	136	144	135	134	141	136.667	130.583
G1	Trp-Arg	108	106	110	108	93	92	87	90.6667	95	93	96	94.6667	119	122	109	116.667	102.5		G1	Trp-Arg	100	102	107	103	130	101	98	109.667	112	122	122	118.667	117	122	130	123	113.583
H1	Trp-Leu	146	152	136	144.667	155	129	121	135	161	158	130	149.667	130	124	123	125.667	138.75		H1	Trp-Leu	142	135	142	139.667	122	133	155	136.667	143	164	146	151	140	138	135	137.667	141.25
	Diagnosis				Patient				Patient				Patient				Patient				Diagnosis				Control				Control				Control				Control
	48 hr in Biolog media (in flask), 48 hr on plate, 24 hour dye							Feed Friday, Plate Monday, dye added Wednesday
well	CMS#	Patient Average	ControlAverage				well	CMS#	Patient Average	ControlAverage
A1	a-D-Glucose	314.75	311.417				A1	a-D-Glucose	318.5	308.917
B1	Empty	131.167	113.917				B1	Empty	134.083	140.583
C1	L-Tryptophan	148.667	156.5				C1	L-Tryptophan	140.417	148.083
D1	Trp-Gly	136.25	146.5				D1	Trp-Gly	126.833	136.25
E1	Trp-Lys	138.167	140.333				E1	Trp-Lys	131.583	138.667
F1	Trp-Ala	144.25	145.417				F1	Trp-Ala	131.25	133.167
G1	Trp-Arg	114.167	116.583				G1	Trp-Arg	112.75	115.583
H1	Trp-Leu	151.667	157.75				H1	Trp-Leu	141.417	147.833
	Diagnosis							Diagnosis
	Feed (Complete media) Monday, Plate Tuesday(Complete media), dye added Thursday							Feed (No FBS media) Monday, Plate Tuesday(Complete media), dye added Thursday
well	CMS#	Patient Average	ControlAverage				well	CMS#	Patient Average	ControlAverage
A1	a-D-Glucose	289.75	312.75				A1	a-D-Glucose	290.583	268.583
B1	Empty	121.333	129.833				B1	Empty	126.417	129.083
C1	L-Tryptophan	129	142.833				C1	L-Tryptophan	139.417	141.75
D1	Trp-Gly	124.333	136				D1	Trp-Gly	126.417	127.583
E1	Trp-Lys	121.5	134.417				E1	Trp-Lys	123.417	131.25
F1	Trp-Ala	122.333	137.667				F1	Trp-Ala	122.083	130.583
G1	Trp-Arg	95.3333	115.333				G1	Trp-Arg	102.5	113.583
H1	Trp-Leu	124.917	136.083				H1	Trp-Leu	138.75	141.25
	Diagnosis							Diagnosis

## Sheet: Slope
	48 hr in Biolog media (in flask), 48 hr on plate, 24 hour dye																				48 hr in Biolog media (in flask), 48 hr on plate, 24 hour dye
	blood sample date (mm/dd/yyyy)	2015-02-03	2015-02-03	2015-02-03	2015-02-03	2015-02-03	2015-02-03	2015-02-03	2015-02-03	2015-02-03	2015-02-03	2015-02-03	2015-02-03	2015-04-13	2015-04-13	2015-04-13	2015-04-13				blood sample date (mm/dd/yyyy)	2015-02-03	2015-02-03	2015-02-03	2015-02-03	2015-04-13	2015-04-13	2015-04-13	2015-04-13	2015-04-13	2015-04-13	2015-04-13	2015-04-13	2015-04-13	2015-04-13	2015-04-13	2015-04-13
	assay date (mm/dd/yyyy)	2015-02-03	2015-02-03	2015-02-03	2015-02-03	2015-02-03	2015-02-03	2015-02-03	2015-02-03	2015-02-03	2015-02-03	2015-02-03	2015-02-03	2015-04-13	2015-04-13	2015-04-13	2015-04-13				assay date (mm/dd/yyyy)	2015-02-03	2015-02-03	2015-02-03	2015-02-03	2015-04-13	2015-04-13	2015-04-13	2015-04-13	2015-04-13	2015-04-13	2015-04-13	2015-04-13	2015-04-13	2015-04-13	2015-04-13	2015-04-13
well	CMS#	cms25017	cms25017	cms25017	cms25017 Average	cms25018	cms25018	cms25018	cms25018 Average	CMS25016	CMS25016	CMS25016	CMS25016 Average	CMS23909	CMS23909	CMS23909	CMS23909 Average	Patient Average		well	CMS#	cms25063	cms25063	cms25063	cms25063 Average	cms18646	cms18646	cms18646	cms18646 Average	cms17987	cms17987	cms17987	cms17987 Average	cms23826	cms23826	cms23826	cms23826 Average	ControlAverage
A1	a-D-Glucose	1.34	2.25	1.78	1.79	2.39	5.6	5.34	4.44333	4.69	4.35	5.56	4.86667	0.36	0.39	0.31	0.353333	2.86333		A1	a-D-Glucose	1.3	6.68	2.41	3.46333	0.32	0.33	0.3	0.316667	0.72	0.69	0.74	0.716667	1.48	0.88	0.86	1.07333	1.3925
B1	Empty	0.5	0.23	0.35	0.36	0.37	1.06	0.27	0.566667	1.3	0.94	0.45	0.896667	0.09	0.09	0.09	0.09	0.478333		B1	Empty	0.64	0.79	0.3	0.576667	0.1	0.05	0.05	0.0666667	0.15	0.13	0.19	0.156667	0.16	0.22	0.09	0.156667	0.239167
C1	L-Tryptophan	0.35	0.43	0.66	0.48	0.35	0.52	2.23	1.03333	1.67	3.85	1.11	2.21	0.21	0.25	0.16	0.206667	0.9825		C1	L-Tryptophan	0.6	0.49	0.45	0.513333	0.14	0.21	0.16	0.17	0.13	0.18	0.21	0.173333	0.31	0.31	0.28	0.3	0.289167
D1	Trp-Gly	0.43	0.42	0.7	0.516667	0.97	0.89	2.84	1.56667	0.76	0.66	0.37	0.596667	0.12	0.16	0.15	0.143333	0.705833		D1	Trp-Gly	0.4	0.42	0.35	0.39	0.19	0.17	0.21	0.19	0.16	0.11	0.13	0.133333	0.26	0.28	0.24	0.26	0.243333
E1	Trp-Lys	0.39	0.5	0.55	0.48	0.79	0.51	0.39	0.563333	0.3	0.86	0.8	0.653333	0.15	0.15	0.14	0.146667	0.460833		E1	Trp-Lys	1.11	0.7	0.41	0.74	0.13	0.22	0.12	0.156667	0.16	0.17	0.19	0.173333	0.22	0.21	0.28	0.236667	0.326667
F1	Trp-Ala	0.41	0.43	1.52	0.786667	1.12	0.33	0.2	0.55	0.56	0.25	1.51	0.773333	0.15	0.19	0.12	0.153333	0.565833		F1	Trp-Ala	0.52	0.61	0.46	0.53	0.14	0.12	0.16	0.14	0.19	1.46	0.21	0.62	0.29	0.23	0.22	0.246667	0.384167
G1	Trp-Arg	0.3	0.35	0.66	0.436667	0.19	0.19	0.84	0.406667	0.1	0.32	0.1	0.173333	0.08	0.05	0.06	0.0633333	0.27		G1	Trp-Arg	0.32	0.33	0.14	0.263333	0.06	0.12	0.13	0.103333	0.09	0.13	0.18	0.133333	0.19	0.12	0.25	0.186667	0.171667
H1	Trp-Leu	0.63	0.36	0.42	0.47	0.47	0.45	0.55	0.49	0.55	0.52	0.4	0.49	0.2	0.1	0.09	0.13	0.395		H1	Trp-Leu	0.47	0.47	0.58	0.506667	0.11	0.13	0.16	0.133333	0.1	0.13	0.16	0.13	0.28	0.33	0.24	0.283333	0.263333
	Diagnosis				Patient				Patient				Patient				Patient				Diagnosis				Control				Control				Control				Control
	Feed Friday, Plate Monday, dye added Wednesday																				Feed Friday, Plate Monday, dye added Wednesday
	blood sample date (mm/dd/yyyy)	2015-02-09	2015-02-09	2015-02-09	2015-02-09	2015-02-09	2015-02-09	2015-02-09	2015-02-09	2015-02-09	2015-02-09	2015-02-09	2015-02-09	2015-04-13	2015-04-13	2015-04-13	2015-04-13				blood sample date (mm/dd/yyyy)	2015-02-09	2015-02-09	2015-02-09	2015-02-09	2015-04-13	2015-04-13	2015-04-13	2015-04-13	2015-04-13	2015-04-13	2015-04-13	2015-04-13	2015-04-13	2015-04-13	2015-04-13	2015-04-13
	assay date (mm/dd/yyyy)	2015-02-09	2015-02-09	2015-02-09	2015-02-09	2015-02-09	2015-02-09	2015-02-09	2015-02-09	2015-02-09	2015-02-09	2015-02-09	2015-02-09	2015-04-13	2015-04-13	2015-04-13	2015-04-13				assay date (mm/dd/yyyy)	2015-02-09	2015-02-09	2015-02-09	2015-02-09	2015-04-13	2015-04-13	2015-04-13	2015-04-13	2015-04-13	2015-04-13	2015-04-13	2015-04-13	2015-04-13	2015-04-13	2015-04-13	2015-04-13
well	CMS#	cms25017	cms25017	cms25017	cms25017 Average	cms25018	cms25018	cms25018	cms25018 Average	CMS25016	CMS25016	CMS25016	CMS25016 Average	CMS23909	CMS23909	CMS23909	CMS23909 Average	Patient Average		well	CMS#	cms25063	cms25063	cms25063	cms25063 Average	cms18646	cms18646	cms18646	cms18646 Average	cms17987	cms17987	cms17987	cms17987 Average	cms23826	cms23826	cms23826	cms23826 Average	ControlAverage
A1	a-D-Glucose	0.86	1.03	1.23	1.04	1.16	1.05	1.21	1.14	1.2	1.18	1.18	1.18667	0.4	0.82	0.54	0.586667	0.988333		A1	a-D-Glucose	1	0.71	0.88	0.863333	0.7	0.48	0.59	0.59	0.52	0.61	0.54	0.556667	0.66	0.42	0.47	0.516667	0.631667
B1	Empty	0.22	0.27	0.3	0.263333	0.24	0.27	0.23	0.246667	0.25	0.31	0.24	0.266667	0.11	0.17	0.11	0.13	0.226667		B1	Empty	0.22	0.23	0.2	0.216667	0.07	0.09	0.09	0.0833333	0.13	0.12	0.11	0.12	0.13	0.09	0.08	0.1	0.13
C1	L-Tryptophan	0.3	0.39	0.33	0.34	0.19	0.39	0.25	0.276667	0.28	0.32	0.49	0.363333	0.12	0.11	0.12	0.116667	0.274167		C1	L-Tryptophan	0.33	0.25	0.38	0.32	0.1	0.14	0.14	0.126667	0.12	0.12	0.15	0.13	0.24	0.15	0.12	0.17	0.186667
D1	Trp-Gly	0.24	0.19	0.21	0.213333	0.26	0.25	0.16	0.223333	4.08	0.27	0.24	1.53	0.09	0.19	0.13	0.136667	0.525833		D1	Trp-Gly	0.3	0.26	0.22	0.26	0.17	0.1	0.1	0.123333	0.15	0.15	0.11	0.136667	0.15	0.15	0.11	0.136667	0.164167
E1	Trp-Lys	0.32	0.19	0.27	0.26	0.23	0.21	0.31	0.25	0.28	0.26	0.16	0.233333	0.11	0.14	0.36	0.203333	0.236667		E1	Trp-Lys	0.18	0.21	0.29	0.226667	0.09	0.11	0.15	0.116667	0.12	0.18	0.15	0.15	0.15	0.13	0.12	0.133333	0.156667
F1	Trp-Ala	0.22	0.27	0.21	0.233333	0.18	0.16	0.26	0.2	0.42	0.22	0.24	0.293333	0.11	0.18	0.09	0.126667	0.213333		F1	Trp-Ala	0.23	0.2	0.2	0.21	0.07	0.17	0.09	0.11	0.14	0.17	0.17	0.16	0.13	0.19	0.1	0.14	0.155
G1	Trp-Arg	0.23	0.25	0.19	0.223333	0.23	0.22	0.16	0.203333	0.37	0.24	0.22	0.276667	0.06	0.08	0.14	0.0933333	0.199167		G1	Trp-Arg	0.22	0.18	0.25	0.216667	0.06	0.06	0.04	0.0533333	0.07	0.1	0.14	0.103333	0.07	0.1	0.07	0.08	0.113333
H1	Trp-Leu	0.27	0.3	0.29	0.286667	0.23	0.31	0.26	0.266667	0.21	0.26	0.29	0.253333	0.16	0.14	0.14	0.146667	0.238333		H1	Trp-Leu	0.23	0.31	0.28	0.273333	0.1	0.1	1.26	0.486667	0.13	0.13	0.13	0.13	0.13	0.15	0.14	0.14	0.2575
	Diagnosis				Patient				Patient				Patient				Patient				Diagnosis				Control				Control				Control				Control
	Feed (Complete media) Monday, Plate Tuesday(Complete media), dye added Thursday																				Feed (Complete media) Monday, Plate Tuesday(Complete media), dye added Thursday
	blood sample date (mm/dd/yyyy)	2015-02-10	2015-02-10	2015-02-10	2015-02-10	2015-02-10	2015-02-10	2015-02-10	2015-02-10	2015-02-10	2015-02-10	2015-02-10	2015-02-10	2015-04-13	2015-04-13	2015-04-13	2015-04-13				blood sample date (mm/dd/yyyy)	2015-02-10	2015-02-10	2015-02-10	2015-02-10	2015-04-13	2015-04-13	2015-04-13	2015-04-13	2015-04-13	2015-04-13	2015-04-13	2015-04-13	2015-04-13	2015-04-13	2015-04-13	2015-04-13
	assay date (mm/dd/yyyy)	2015-02-10	2015-02-10	2015-02-10	2015-02-10	2015-02-10	2015-02-10	2015-02-10	2015-02-10	2015-02-10	2015-02-10	2015-02-10	2015-02-10	2015-04-13	2015-04-13	2015-04-13	2015-04-13				assay date (mm/dd/yyyy)	2015-02-10	2015-02-10	2015-02-10	2015-02-10	2015-04-13	2015-04-13	2015-04-13	2015-04-13	2015-04-13	2015-04-13	2015-04-13	2015-04-13	2015-04-13	2015-04-13	2015-04-13	2015-04-13
well	CMS#	cms25017	cms25017	cms25017	cms25017 Average	cms25018	cms25018	cms25018	cms25018 Average	CMS25016	CMS25016	CMS25016	CMS25016 Average	CMS23909	CMS23909	CMS23909	CMS23909 Average	Patient Average		well	CMS#	cms25063	cms25063	cms25063	cms25063 Average	cms18646	cms18646	cms18646	cms18646 Average	cms17987	cms17987	cms17987	cms17987 Average	cms23826	cms23826	cms23826	cms23826 Average	ControlAverage
A1	a-D-Glucose	1.31	2.57	1.14	1.67333	1.26	1.1	1.34	1.23333	1.08	1.08	1.45	1.20333	0.34	0.26	0.24	0.28	1.0975		A1	a-D-Glucose	1.09	0.85	1.87	1.27	0.37	0.44	0.4	0.403333	0.83	0.85	1.34	1.00667	0.57	0.57	0.62	0.586667	0.816667
B1	Empty	0.32	0.27	0.24	0.276667	0.32	0.42	0.21	0.316667	0.41	0.53	0.2	0.38	0.08	0.11	0.16	0.116667	0.2725		B1	Empty	0.25	0.2	0.19	0.213333	0.05	0.06	0.09	0.0666667	0.1	0.15	0.16	0.136667	0.13	0.16	0.08	0.123333	0.135
C1	L-Tryptophan	0.36	0.42	0.44	0.406667	0.23	0.53	0.46	0.406667	0.35	0.33	0.28	0.32	0.1	0.16	0.13	0.13	0.315833		C1	L-Tryptophan	0.28	0.54	0.71	0.51	0.1	0.13	0.1	0.11	0.15	0.23	0.24	0.206667	0.25	0.16	0.2	0.203333	0.2575
D1	Trp-Gly	0.37	0.31	0.61	0.43	0.44	0.48	0.25	0.39	0.43	0.25	0.32	0.333333	0.09	0.11	0.13	0.11	0.315833		D1	Trp-Gly	0.32	0.81	0.19	0.44	0.07	0.11	0.07	0.0833333	0.14	0.14	0.17	0.15	0.13	0.2	0.14	0.156667	0.2075
E1	Trp-Lys	0.24	0.33	0.37	0.313333	0.32	0.24	0.48	0.346667	0.25	0.22	0.34	0.27	0.11	0.14	0.16	0.136667	0.266667		E1	Trp-Lys	0.31	0.44	0.32	0.356667	0.07	0.12	0.08	0.09	0.13	0.22	0.18	0.176667	0.11	0.09	0.15	0.116667	0.185
F1	Trp-Ala	0.43	0.33	0.48	0.413333	0.29	0.21	1.68	0.726667	0.24	0.29	0.15	0.226667	0.12	0.13	0.21	0.153333	0.38		F1	Trp-Ala	0.2	0.96	1.4	0.853333	0.06	0.09	0.08	0.0766667	0.11	0.13	0.16	0.133333	0.1	0.18	0.1	0.126667	0.2975
G1	Trp-Arg	0.18	0.21	0.32	0.236667	0.14	0.13	0.2	0.156667	0.15	0.23	0.12	0.166667	0.07	0.08	0.09	0.08	0.16		G1	Trp-Arg	0.2	0.17	0.3	0.223333	0.05	0.1	0.09	0.08	0.06	0.11	0.11	0.0933333	0.11	0.09	0.06	0.0866667	0.120833
H1	Trp-Leu	0.58	0.37	0.38	0.443333	0.38	0.3	0.29	0.323333	0.22	0.24	0.25	0.236667	0.06	0.09	0.06	0.07	0.268333		H1	Trp-Leu	0.72	0.54	0.7	0.653333	0.05	0.05	0.06	0.0533333	0.07	0.14	0.14	0.116667	0.05	0.05	0.04	0.0466667	0.2175
	Diagnosis				Patient				Patient				Patient				Patient				Diagnosis				Control				Control				Control				Control
	Feed (No FBS media) Monday, Plate Tuesday(COmplete media), dye added Thursday																				Feed (No FBS media) Monday, Plate Tuesday(Complete media), dye added Thursday
	blood sample date (mm/dd/yyyy)	2015-02-10	2015-02-10	2015-02-10	2015-02-10	2015-02-10	2015-02-10	2015-02-10	2015-02-10	2015-02-10	2015-02-10	2015-02-10	2015-02-10	2015-04-13	2015-04-13	2015-04-13	2015-04-13				blood sample date (mm/dd/yyyy)	2015-02-10	2015-02-10	2015-02-10	2015-02-10	2015-04-13	2015-04-13	2015-04-13	2015-04-13	2015-04-13	2015-04-13	2015-04-13	2015-04-13	2015-04-13	2015-04-13	2015-04-13	2015-04-13
	assay date (mm/dd/yyyy)	2015-02-10	2015-02-10	2015-02-10	2015-02-10	2015-02-10	2015-02-10	2015-02-10	2015-02-10	2015-02-10	2015-02-10	2015-02-10	2015-02-10	2015-04-13	2015-04-13	2015-04-13	2015-04-13				assay date (mm/dd/yyyy)	2015-02-10	2015-02-10	2015-02-10	2015-02-10	2015-04-13	2015-04-13	2015-04-13	2015-04-13	2015-04-13	2015-04-13	2015-04-13	2015-04-13	2015-04-13	2015-04-13	2015-04-13	2015-04-13
well	CMS#	cms25017	cms25017	cms25017	cms25017 Average	cms25018	cms25018	cms25018	cms25018 Average	CMS25016	CMS25016	CMS25016	CMS25016 Average	CMS23909	CMS23909	CMS23909	CMS23909 Average	Patient Average		well	CMS#	cms25063	cms25063	cms25063	cms25063 Average	cms18646	cms18646	cms18646	cms18646 Average	cms17987	cms17987	cms17987	cms17987 Average	cms23826	cms23826	cms23826	cms23826 Average	ControlAverage
A1	a-D-Glucose	1.33	0.99	0.95	1.09	0.67	0.92	0.94	0.843333	0.96	1.02	0.88	0.953333	0.41	0.84	0.4	0.55	0.859167		A1	a-D-Glucose	0.54	0.55	0.46	0.516667	0.16	0.32	0.16	0.213333	0.35	0.35	0.44	0.38	0.43	0.64	0.42	0.496667	0.401667
B1	Empty	0.21	0.29	0.32	0.273333	0.21	0.23	0.31	0.25	0.27	0.27	0.23	0.256667	0.1	0.16	0.11	0.123333	0.225833		B1	Empty	0.2	0.21	0.19	0.2	0.08	0.07	0.09	0.08	0.08	0.1	0.11	0.0966667	0.12	0.09	0.06	0.09	0.116667
C1	L-Tryptophan	0.33	0.29	0.32	0.313333	0.22	0.31	0.28	0.27	0.34	0.34	0.51	0.396667	0.14	0.19	0.16	0.163333	0.285833		C1	L-Tryptophan	0.25	0.35	0.43	0.343333	0.21	0.15	0.24	0.2	0.11	0.12	0.17	0.133333	0.18	0.12	0.12	0.14	0.204167
D1	Trp-Gly	0.24	0.25	0.36	0.283333	0.26	0.27	0.33	0.286667	0.43	0.31	0.31	0.35	0.13	0.13	0.08	0.113333	0.258333		D1	Trp-Gly	0.41	0.31	0.24	0.32	0.13	0.13	0.11	0.123333	0.1	0.1	0.1	0.1	0.09	0.13	0.19	0.136667	0.17
E1	Trp-Lys	0.24	0.44	0.4	0.36	0.49	0.17	0.3	0.32	0.22	0.4	0.25	0.29	0.12	0.12	0.14	0.126667	0.274167		E1	Trp-Lys	1.38	0.24	0.19	0.603333	0.12	0.16	0.11	0.13	0.1	0.09	0.1	0.0966667	0.09	0.13	0.11	0.11	0.235
F1	Trp-Ala	0.28	0.27	0.47	0.34	0.44	0.42	0.22	0.36	0.34	0.28	0.36	0.326667	0.1	0.11	0.11	0.106667	0.283333		F1	Trp-Ala	0.31	0.28	0.27	0.286667	0.13	0.11	0.12	0.12	0.12	0.11	0.14	0.123333	0.07	0.07	0.07	0.07	0.15
G1	Trp-Arg	0.18	0.27	0.26	0.236667	0.13	0.2	0.11	0.146667	0.13	0.12	0.76	0.336667	0.07	0.09	0.06	0.0733333	0.198333		G1	Trp-Arg	0.16	0.2	0.17	0.176667	0.07	0.06	0.05	0.06	0.06	0.07	0.06	0.0633333	0.05	0.06	0.1	0.07	0.0925
H1	Trp-Leu	0.36	0.82	0.43	0.536667	0.3	1.08	0.25	0.543333	0.3	0.38	0.54	0.406667	0.1	0.11	0.09	0.1	0.396667		H1	Trp-Leu	0.23	0.33	0.21	0.256667	0.13	0.15	0.09	0.123333	0.09	0.12	0.09	0.1	0.07	0.07	0.06	0.0666667	0.136667
	Diagnosis				Patient				Patient				Patient				Patient				Diagnosis				Control				Control				Control				Control
	48 hr in Biolog media (in flask), 48 hr on plate, 24 hour dye							Feed Friday, Plate Monday, dye added Wednesday
well	CMS#	Patient Average	ControlAverage				well	CMS#	Patient Average	ControlAverage
A1	a-D-Glucose	2.86333	1.3925				A1	a-D-Glucose	0.988333	0.631667
B1	Empty	0.478333	0.239167				B1	Empty	0.226667	0.13
C1	L-Tryptophan	0.9825	0.289167				C1	L-Tryptophan	0.274167	0.186667
D1	Trp-Gly	0.705833	0.243333				D1	Trp-Gly	0.525833	0.164167
E1	Trp-Lys	0.460833	0.326667				E1	Trp-Lys	0.236667	0.156667
F1	Trp-Ala	0.565833	0.384167				F1	Trp-Ala	0.213333	0.155
G1	Trp-Arg	0.27	0.171667				G1	Trp-Arg	0.199167	0.113333
H1	Trp-Leu	0.395	0.263333				H1	Trp-Leu	0.238333	0.2575
	Diagnosis							Diagnosis
	Feed (Complete media) Monday, Plate Tuesday(Complete media), dye added Thursday							Feed (No FBS media) Monday, Plate Tuesday(Complete media), dye added Thursday
well	CMS#	Patient Average	ControlAverage				well	CMS#	Patient Average	ControlAverage
A1	a-D-Glucose	1.0975	0.816667				A1	a-D-Glucose	0.859167	0.401667
B1	Empty	0.2725	0.135				B1	Empty	0.225833	0.116667
C1	L-Tryptophan	0.315833	0.2575				C1	L-Tryptophan	0.285833	0.204167
D1	Trp-Gly	0.315833	0.2075				D1	Trp-Gly	0.258333	0.17
E1	Trp-Lys	0.266667	0.185				E1	Trp-Lys	0.274167	0.235
F1	Trp-Ala	0.38	0.2975				F1	Trp-Ala	0.283333	0.15
G1	Trp-Arg	0.16	0.120833				G1	Trp-Arg	0.198333	0.0925
H1	Trp-Leu	0.268333	0.2175				H1	Trp-Leu	0.396667	0.136667
	Diagnosis							Diagnosis
